# Supplementary material for: Identification of BiP as a temperature sensor mediating temperature-induced germline sex reversal in C. elegans
Source: EMBO J. 2024 Aug 12;43(18):4020–48. doi: 10.1038/s44318-024-00197-z (PMC11405683; doi:10.1038/s44318-024-00197-z)
Supplement: Supplementary file 3 — Source data Fig. 1 [file 44318_2024_197_MOESM3_ESM.zip]

Archive with 43 entries (21 files):
- SD figure 1/
- SD figure 1/1B/
- SD figure 1/1B/1B replicate-1/
- SD figure 1/1B/1B replicate-1/1B replicate-1.xlsx
- SD figure 1/1B/1B replicate-2/
- SD figure 1/1B/1B replicate-2/1B replicate-2.xlsx
- SD figure 1/1B/1B replicate-3/
- SD figure 1/1B/1B replicate-3/1B replicate-3.xlsx
- SD figure 1/1B/1B.xlsx
- SD figure 1/1C/
- SD figure 1/1C/1C.tif
- SD figure 1/1C/crop/
- SD figure 1/1C/crop/1C crop.tif
- SD figure 1/1D/
- SD figure 1/1D/1D.tif
- SD figure 1/1D/crop/
- SD figure 1/1D/crop/1D crop.tif
- SD figure 1/1E/
- SD figure 1/1E/1E.tif
- SD figure 1/1E/crop/
- SD figure 1/1E/crop/1E crop.tif
- SD figure 1/1F/
- SD figure 1/1F/1F.tif
- SD figure 1/1F/crop/
- SD figure 1/1F/crop/1F crop.tif
- SD figure 1/1G/
- SD figure 1/1G/1G replicate-1/
- SD figure 1/1G/1G replicate-1/1G replicate-1.xlsx
- SD figure 1/1G/1G replicate-2/
- SD figure 1/1G/1G replicate-2/1G replicate-2.xlsx
- SD figure 1/1G/1G replicate-3/
- SD figure 1/1G/1G replicate-3/1G replicate-3.xlsx
- SD figure 1/1G/1G.xlsx
- SD figure 1/1H/
- SD figure 1/1H/1H.xlsx
- SD figure 1/1I/
- SD figure 1/1I/1I replicate-1/
- SD figure 1/1I/1I replicate-1/1I replicate-1.xlsx
- SD figure 1/1I/1I replicate-2/
- SD figure 1/1I/1I replicate-2/1I replicate-2.xlsx
- SD figure 1/1I/1I replicate-3/
- SD figure 1/1I/1I replicate-3/1I replicate-3.xlsx
- SD figure 1/1I/1I.xlsx
