# Supplementary material for: Identification of BiP as a temperature sensor mediating temperature-induced germline sex reversal in C. elegans
Source: EMBO J. 2024 Aug 12;43(18):4020–48. doi: 10.1038/s44318-024-00197-z (PMC11405683; doi:10.1038/s44318-024-00197-z)
Supplement: Supplementary file 3 — Source data Fig. 1 [file 44318_2024_197_MOESM3_ESM.zip › SD figure 1/1B/1B replicate-1/1B replicate-1.xlsx]

## Sheet: Fig.1B
	Strain	20 °C treatment																																						30 °C treatment
Biologically independent experiment-1	CB4852	99	106	106	110	173	169	134	141	98	125																													106	121	88	87	104	116	122	127	154	141
	ED3017	142	126	146	99	103	100	159	102	152	109	141	125	78	102	125	132	132	110	124	129	163	149	156	111															194	206	140	158	186	166	198	167	217	167
	CB4854	106	98	134	97	91	83	163	114	96	156																													159	129	164	127	111	110	113	117	104	115
	CB4855	128	135	133	118	130	162	147	160	104	180																													144	118	151	154	170	124	105	104	121	112
	EG4725	117	119	125	125	127	128	130	131	132	135	156	159	161	161	151	152	153	155	157	158	158	159	159	159	159	160	163												130	131	154	155	164	168	169	175	179	181
	CB4856	83	108	110	100	130	119	113	132	123	106																													100	110	117	112	150	102	91	103	82	141
	CX11285	110	100	86	110	173	169	134	141	146	127																													139	126	111	125	145	176	160	123	105	147
	ED3052	84	116	99	164	127	111	110	113	117	104																													104	116	122	127	154	141	131	110	117	112
	JT11398	124	135	138	143	131	137	103	100	143	177																													117	112	150	102	91	103	82	141	154	131
	ED3011	136	125	100	110	116	105	110	115	150	90																													100	145	80	111	128	119	131	145	107	95
	AB3	128	135	133	118	130	162	147	160	104	180																													138	107	114	165	139	126	111	125	145	97
	N2	155	142	156	157	163	113	132	140	129	146																													98	127	124	152	125	125	117	133	173	112
	DE90	115	153	166	192	180	187	176		186	157																													236	159	199	281	299	371	385	197	184	244
[truncated: 26 more columns]
