# Supplementary material for: Identification of BiP as a temperature sensor mediating temperature-induced germline sex reversal in C. elegans
Source: EMBO J. 2024 Aug 12;43(18):4020–48. doi: 10.1038/s44318-024-00197-z (PMC11405683; doi:10.1038/s44318-024-00197-z)
Supplement: Supplementary file 3 — Source data Fig. 1 [file 44318_2024_197_MOESM3_ESM.zip › SD figure 1/1B/1B replicate-2/1B replicate-2.xlsx]

## Sheet: Fig.1B
	Strain	20 °C treatment																																						30 °C treatment
Biologically independent experiment-2	CB4852	112	141	132	119	97	135	100	163	127	124																													131	96	149	139	127	148	176	160	123	105
	ED3017	181	171	120	151	186	113	193	180	185	126	67	137	127	135	138	143	131	137																					188	217	196	210	175	198	237	187	206	193
	CB4854	95	119	113	132	123	106	137	156	129	159																													100	115	143	134	86	100	115	74	124	112
	CB4855	75	164	107	160	125	130	164	100	121	130																													131	107	160	125	130	164	100	121	130	185
	EG4725	137	138	138	140	141	143	144	145	147	148	178	178	183	183	113	123	128	132	132	132	133	133	133	134	136	137	141	145	146	147	149	150	150	151	151				182	186	186	188	199	200	205	206	209	212
	CB4856	137	156	129	127	135	138	143	131	110	87																													154	90	110	116	105	119	113	132	123	106
	CX11285	135	138	143	131	137	103	179	149	142	99																													154	148	138	107	114	165	139	92	180	80
	ED3052	118	156	95	95	119	113	132	123	106	137																													150	102	91	103	82	141	154	126	111	125
	JT11398	109	144	116	151	160	104	100	147	160	116																													174	101	158	125	104	90	147	154	148	130
	ED3011	108	118	154	112	142	109	188	123	104	108																													108	121	146	108	118	111	103	90	155	150
	AB3	75	164	153	118	151	154	170	124	105	104																													135	157	108	149	115	143	158	143	105	159
	N2	142	150	172	152	108	129	111	115	114	168																													145	104	148	141	137	105	145	73	149	106
	DE90	170	161	177	179	111	111	188	185	160	166																													261	184	288	359	295	350	198	352	228	333
[truncated: 25 more columns]
