# Supplementary material for: Identification of BiP as a temperature sensor mediating temperature-induced germline sex reversal in C. elegans
Source: EMBO J. 2024 Aug 12;43(18):4020–48. doi: 10.1038/s44318-024-00197-z (PMC11405683; doi:10.1038/s44318-024-00197-z)
Supplement: Supplementary file 3 — Source data Fig. 1 [file 44318_2024_197_MOESM3_ESM.zip › SD figure 1/1B/1B replicate-3/1B replicate-3.xlsx]

## Sheet: Fig.1B
	Strain	20 °C treatment																																						30 °C treatment
Biologically independent experiment-3	CB4852	96	103	120	134	124	153	172	102	109	142																													80	117	106	121	88	87	104	116	122	127
	ED3017	97	168	139	107	97	123	132	62	86	116	103	179	143	177	109	144	116	200	196																				241	204	163	159	212	147	164	169	200	220
	CB4854	98	125	112	141	132	119	97	135	100	163																													119	119	102	78	111	146	132	136	90	119
	CB4855	185	168	147	146	144	97	169	151	93	140																													168	147	146	144	97	169	151	93	140	144
	EG4725	149	150	150	150	151	152	153	153	155	156	164	165	165	166	166	167	168	169	171	172	172	176	177	163	164	164	165	167	172	173	173	174	174	175	175	177	177	181	216	219	220	221	225	227	235	237	251	253
	CB4856	151	94	132	71	173	119	133	168	129	156																													137	156	129	99	121	160	110	129	140	134
	CX11285	105	161	130	111	93	128	137	119	86	154																													146	123	141	95	86	111	92	153	91	94
	ED3052	156	129	159	118	154	112	142	109	188	123																													145	108	121	146	108	118	111	103	90	155
	JT11398	122	127	154	114	151	111	124	112	135	194																													135	89	105	136	106	138	117	97	110	101
	ED3011	107	140	114	87	126	137	140	161	148	115																													86	106	116	97	162	77	108	90	94	100
	AB3	121	112	131	137	133	117	127	134	142	155																													81	97	115	81	110	164	97	135	157	108
	N2	131	135	121	162	118	111	113	156	129	159																													146	118	129	102	143	137	134	137	129	149
	DE90	169	171	162	182	179	173	159	171	162	160																													265	321	330	241	327	268	136	360	324	380
[truncated: 32 more columns]
