# Supplementary material for: Identification of BiP as a temperature sensor mediating temperature-induced germline sex reversal in C. elegans
Source: EMBO J. 2024 Aug 12;43(18):4020–48. doi: 10.1038/s44318-024-00197-z (PMC11405683; doi:10.1038/s44318-024-00197-z)
Supplement: Supplementary file 3 — Source data Fig. 1 [file 44318_2024_197_MOESM3_ESM.zip › SD figure 1/1B/1B.xlsx]

## Sheet: Fig.1B
	Strain	20 °C treatment																																						30 °C treatment
Biologically independent experiment-1	CB4852	99	106	106	110	173	169	134	141	98	125																													106	121	88	87	104	116	122	127	154	141
	ED3017	142	126	146	99	103	100	159	102	152	109	141	125	78	102	125	132	132	110	124	129	163	149	156	111															194	206	140	158	186	166	198	167	217	167
	CB4854	106	98	134	97	91	83	163	114	96	156																													159	129	164	127	111	110	113	117	104	115
	CB4855	128	135	133	118	130	162	147	160	104	180																													144	118	151	154	170	124	105	104	121	112
	EG4725	117	119	125	125	127	128	130	131	132	135	156	159	161	161	151	152	153	155	157	158	158	159	159	159	159	160	163												130	131	154	155	164	168	169	175	179	181
	CB4856	83	108	110	100	130	119	113	132	123	106																													100	110	117	112	150	102	91	103	82	141
	CX11285	110	100	86	110	173	169	134	141	146	127																													139	126	111	125	145	176	160	123	105	147
	ED3052	84	116	99	164	127	111	110	113	117	104																													104	116	122	127	154	141	131	110	117	112
	JT11398	124	135	138	143	131	137	103	100	143	177																													117	112	150	102	91	103	82	141	154	131
	ED3011	136	125	100	110	116	105	110	115	150	90																													100	145	80	111	128	119	131	145	107	95
	AB3	128	135	133	118	130	162	147	160	104	180																													138	107	114	165	139	126	111	125	145	97
	N2	155	142	156	157	163	113	132	140	129	146																													98	127	124	152	125	125	117	133	173	112
	DE90	115	153	166	192	180	187	176		186	157																													236	159	199	281	299	371	385	197	184	244
Biologically independent experiment-2	CB4852	112	141	132	119	97	135	100	163	127	124																													131	96	149	139	127	148	176	160	123	105
	ED3017	181	171	120	151	186	113	193	180	185	126	67	137	127	135	138	143	131	137																					188	217	196	210	175	198	237	187	206	193
	CB4854	95	119	113	132	123	106	137	156	129	159																													100	115	143	134	86	100	115	74	124	112
	CB4855	75	164	107	160	125	130	164	100	121	130																													131	107	160	125	130	164	100	121	130	185
	EG4725	137	138	138	140	141	143	144	145	147	148	178	178	183	183	113	123	128	132	132	132	133	133	133	134	136	137	141	145	146	147	149	150	150	151	151				182	186	186	188	199	200	205	206	209	212
	CB4856	137	156	129	127	135	138	143	131	110	87																													154	90	110	116	105	119	113	132	123	106
	CX11285	135	138	143	131	137	103	179	149	142	99																													154	148	138	107	114	165	139	92	180	80
	ED3052	118	156	95	95	119	113	132	123	106	137																													150	102	91	103	82	141	154	126	111	125
	JT11398	109	144	116	151	160	104	100	147	160	116																													174	101	158	125	104	90	147	154	148	130
	ED3011	108	118	154	112	142	109	188	123	104	108																													108	121	146	108	118	111	103	90	155	150
	AB3	75	164	153	118	151	154	170	124	105	104																													135	157	108	149	115	143	158	143	105	159
	N2	142	150	172	152	108	129	111	115	114	168																													145	104	148	141	137	105	145	73	149	106
	DE90	170	161	177	179	111	111	188	185	160	166																													261	184	288	359	295	350	198	352	228	333
Biologically independent experiment-3	CB4852	96	103	120	134	124	153	172	102	109	142																													80	117	106	121	88	87	104	116	122	127
	ED3017	97	168	139	107	97	123	132	62	86	116	103	179	143	177	109	144	116	200	196																				241	204	163	159	212	147	164	169	200	220
	CB4854	98	125	112	141	132	119	97	135	100	163																													119	119	102	78	111	146	132	136	90	119
	CB4855	185	168	147	146	144	97	169	151	93	140																													168	147	146	144	97	169	151	93	140	144
	EG4725	149	150	150	150	151	152	153	153	155	156	164	165	165	166	166	167	168	169	171	172	172	176	177	163	164	164	165	167	172	173	173	174	174	175	175	177	177	181	216	219	220	221	225	227	235	237	251	253
	CB4856	151	94	132	71	173	119	133	168	129	156																													137	156	129	99	121	160	110	129	140	134
	CX11285	105	161	130	111	93	128	137	119	86	154																													146	123	141	95	86	111	92	153	91	94
	ED3052	156	129	159	118	154	112	142	109	188	123																													145	108	121	146	108	118	111	103	90	155
	JT11398	122	127	154	114	151	111	124	112	135	194																													135	89	105	136	106	138	117	97	110	101
	ED3011	107	140	114	87	126	137	140	161	148	115																													86	106	116	97	162	77	108	90	94	100
	AB3	121	112	131	137	133	117	127	134	142	155																													81	97	115	81	110	164	97	135	157	108
	N2	131	135	121	162	118	111	113	156	129	159																													146	118	129	102	143	137	134	137	129	149
	DE90	169	171	162	182	179	173	159	171	162	160																													265	321	330	241	327	268	136	360	324	380
[truncated: 32 more columns]
