# Supplementary material for: Identification of BiP as a temperature sensor mediating temperature-induced germline sex reversal in C. elegans
Source: EMBO J. 2024 Aug 12;43(18):4020–48. doi: 10.1038/s44318-024-00197-z (PMC11405683; doi:10.1038/s44318-024-00197-z)
Supplement: Supplementary file 3 — Source data Fig. 1 [file 44318_2024_197_MOESM3_ESM.zip › SD figure 1/1G/1G replicate-1/1G replicate-1.xlsx]

## Sheet: Fig.1G
Sperm number per germline arm （>240）	20 °C treatment	30 °C treatment
Biologically independent experiment-1	176	225
	187	312
	176	326
	131	214
	152	240
	198	298
	220	271
	153	239
	202	280
	191	286
	189	357
	188	316
	199	274
	155	239
	177	243
	171	291
	198	229
	202	279
	173	301
	193	266
	183	363
	177	292
	211	221
	177	338
		296
