# Supplementary material for: Identification of BiP as a temperature sensor mediating temperature-induced germline sex reversal in C. elegans
Source: EMBO J. 2024 Aug 12;43(18):4020–48. doi: 10.1038/s44318-024-00197-z (PMC11405683; doi:10.1038/s44318-024-00197-z)
Supplement: Supplementary file 3 — Source data Fig. 1 [file 44318_2024_197_MOESM3_ESM.zip › SD figure 1/1G/1G replicate-2/1G replicate-2.xlsx]

## Sheet: Fig.1G
Sperm number per germline arm （>240）	20 °C treatment	30 °C treatment
Biologically independent experiment-2	207	275
	176	186
	172	264
	204	246
	210	209
	181	227
	189	274
	125	290
	191	213
	234	266
	175	297
	205	314
	218	201
	180	232
	182	243
	197	318
	153	284
	144	248
	220	430
		168
		308
