# Supplementary material for: Identification of BiP as a temperature sensor mediating temperature-induced germline sex reversal in C. elegans
Source: EMBO J. 2024 Aug 12;43(18):4020–48. doi: 10.1038/s44318-024-00197-z (PMC11405683; doi:10.1038/s44318-024-00197-z)
Supplement: Supplementary file 3 — Source data Fig. 1 [file 44318_2024_197_MOESM3_ESM.zip › SD figure 1/1G/1G replicate-3/1G replicate-3.xlsx]

## Sheet: Fig.1G
Sperm number per germline arm （>240）	20 °C treatment	30 °C treatment
Biologically independent experiment-3	210	295
	200	290
	198	230
	203	218
	177	285
	180	308
	93	264
	143	288
	215	279
	180	303
	249	269
	149	225
	156	286
	220	275
	197	280
	241	224
	240	246
	191	336
	140	224
	172	332
	229	326
	175	323
	206	336
	240	154
	247
