# Supplementary material for: Identification of BiP as a temperature sensor mediating temperature-induced germline sex reversal in C. elegans
Source: EMBO J. 2024 Aug 12;43(18):4020–48. doi: 10.1038/s44318-024-00197-z (PMC11405683; doi:10.1038/s44318-024-00197-z)
Supplement: Supplementary file 3 — Source data Fig. 1 [file 44318_2024_197_MOESM3_ESM.zip › SD figure 1/1G/1G.xlsx]

## Sheet: Fig.1G
Sperm number per germline arm （>240）	20 °C treatment	30 °C treatment
Biologically independent experiment-1	176	225
	187	312
	176	326
	131	214
	152	240
	198	298
	220	271
	153	239
	202	280
	191	286
	189	357
	188	316
	199	274
	155	239
	177	243
	171	291
	198	229
	202	279
	173	301
	193	266
	183	363
	177	292
	211	221
	177	338
		296
Biologically independent experiment-2	207	275
	176	186
	172	264
	204	246
	210	209
	181	227
	189	274
	125	290
	191	213
	234	266
	175	297
	205	314
	218	201
	180	232
	182	243
	197	318
	153	284
	144	248
	220	430
		168
		308
Biologically independent experiment-3	210	295
	200	290
	198	230
	203	218
	177	285
	180	308
	93	264
	143	288
	215	279
	180	303
	249	269
	149	225
	156	286
	220	275
	197	280
	241	224
	240	246
	191	336
	140	224
	172	332
	229	326
	175	323
	206	336
	240	154
	247
