# Supplementary material for: Identification of BiP as a temperature sensor mediating temperature-induced germline sex reversal in C. elegans
Source: EMBO J. 2024 Aug 12;43(18):4020–48. doi: 10.1038/s44318-024-00197-z (PMC11405683; doi:10.1038/s44318-024-00197-z)
Supplement: Supplementary file 3 — Source data Fig. 1 [file 44318_2024_197_MOESM3_ESM.zip › SD figure 1/1H/1H.xlsx]

## Sheet: Fig.1H
	20 °C treatment (Mog%)	30 °C treatment (Mog%)
Biologically independent experiment-1	0	57.7778
Biologically independent experiment-2	0	75
Biologically independent experiment-3	1.85185	73.9726
