# Supplementary material for: Identification of BiP as a temperature sensor mediating temperature-induced germline sex reversal in C. elegans
Source: EMBO J. 2024 Aug 12;43(18):4020–48. doi: 10.1038/s44318-024-00197-z (PMC11405683; doi:10.1038/s44318-024-00197-z)
Supplement: Supplementary file 3 — Source data Fig. 1 [file 44318_2024_197_MOESM3_ESM.zip › SD figure 1/1I/1I replicate-1/1I replicate-1.xlsx]

## Sheet: Fig.1I
	Control at constant 20 °C	at 21h with 30 °C treatment for 12h	at 21h with 30 °C treatment for for 24h	at 27h with 30 °C treatment for 12h	at 27h with 30 °C treatment for 24h	at 33h with 30 °C treatment for 12h	at 33h with 30 °C treatment for 24h
Biologically independent experiment-1	239	188	431	241	250	155	219
	214	253	294	368	256	250	157
	193	203	292	374	342	245	184
	203	265	182	238	279	299	169
	257	175	261	291	215	275	226
	176	206	199	302	217	288	318
	196	254	257	351	285	333	369
	190	224	242	403	269	194	210
	214	290	270	348	209	235	307
	214	192	238	378	377	231	189
	176	178	272	501	503	172	323
	187	246	200	344	515	164	335
	176	214	319	350	380	134	161
		243		350	295	187	214
				340	354	346	168
