# Supplementary material for: Identification of BiP as a temperature sensor mediating temperature-induced germline sex reversal in C. elegans
Source: EMBO J. 2024 Aug 12;43(18):4020–48. doi: 10.1038/s44318-024-00197-z (PMC11405683; doi:10.1038/s44318-024-00197-z)
Supplement: Supplementary file 3 — Source data Fig. 1 [file 44318_2024_197_MOESM3_ESM.zip › SD figure 1/1I/1I replicate-2/1I replicate-2.xlsx]

## Sheet: Fig.1I
	Control at constant 20 °C	at 21h with 30 °C treatment for 12h	at 21h with 30 °C treatment for for 24h	at 27h with 30 °C treatment for 12h	at 27h with 30 °C treatment for 24h	at 33h with 30 °C treatment for 12h	at 33h with 30 °C treatment for 24h
Biologically independent experiment-2	131	215	334	323	301	159	175
	152	249	397	347	261	169	351
	198	219	199	343	241	159	207
	220	209	222	313	399	159	170
	153	101	273	327	261	173	314
	202	255	391	301	328	180	213
	191	267	242	398	319	287	182
	158	235	309	411	318	138	242
	252	163	269	340	395	263	245
	162	253	249	261	522	267	188
	231	258	323	386	360	212	187
		182		234	171	322	208
					374	193	179
