# Supplementary material for: Identification of BiP as a temperature sensor mediating temperature-induced germline sex reversal in C. elegans
Source: EMBO J. 2024 Aug 12;43(18):4020–48. doi: 10.1038/s44318-024-00197-z (PMC11405683; doi:10.1038/s44318-024-00197-z)
Supplement: Supplementary file 3 — Source data Fig. 1 [file 44318_2024_197_MOESM3_ESM.zip › SD figure 1/1I/1I replicate-3/1I replicate-3.xlsx]

## Sheet: Fig.1I
	Control at constant 20 °C	at 21h with 30 °C treatment for 12h	at 21h with 30 °C treatment for for 24h	at 27h with 30 °C treatment for 12h	at 27h with 30 °C treatment for 24h	at 33h with 30 °C treatment for 12h	at 33h with 30 °C treatment for 24h
Biologically independent experiment-3	161	237	247	367	352	156	328
	223	193	248	270	379	285	183
	180	187	393	264	236	218	214
	185	245	329	304	361	282	248
	178	190	219	290	203	226	220
	178	160	327	241	348	230	145
	216	175	248	263	296	196	177
	226	236	302	330	374	210	183
	168	182	346	342	261	178	205
	219	239	282	285	391	181	212
	217	292	215	298	427	252	179
	174	219	353	297	345	152	353
	209	199	251	434	287	167	309
	213	176	330	265	247	211	158
	214	206	201	248	293	179	149
		153	255	303	227	230	128
				320		214
				554		247
						281
