# Supplementary material for: Identification of BiP as a temperature sensor mediating temperature-induced germline sex reversal in C. elegans
Source: EMBO J. 2024 Aug 12;43(18):4020–48. doi: 10.1038/s44318-024-00197-z (PMC11405683; doi:10.1038/s44318-024-00197-z)
Supplement: Supplementary file 3 — Source data Fig. 1 [file 44318_2024_197_MOESM3_ESM.zip › SD figure 1/1I/1I.xlsx]

## Sheet: Fig.1I
	Control at constant 20 °C	at 21h with 30 °C treatment for 12h	at 21h with 30 °C treatment for for 24h	at 27h with 30 °C treatment for 12h	at 27h with 30 °C treatment for 24h	at 33h with 30 °C treatment for 12h	at 33h with 30 °C treatment for 24h
Biologically independent experiment-1	239	188	431	241	250	155	219
	214	253	294	368	256	250	157
	193	203	292	374	342	245	184
	203	265	182	238	279	299	169
	257	175	261	291	215	275	226
	176	206	199	302	217	288	318
	196	254	257	351	285	333	369
	190	224	242	403	269	194	210
	214	290	270	348	209	235	307
	214	192	238	378	377	231	189
	176	178	272	501	503	172	323
	187	246	200	344	515	164	335
	176	214	319	350	380	134	161
		243		350	295	187	214
				340	354	346	168
Biologically independent experiment-2	131	215	334	323	301	159	175
	152	249	397	347	261	169	351
	198	219	199	343	241	159	207
	220	209	222	313	399	159	170
	153	101	273	327	261	173	314
	202	255	391	301	328	180	213
	191	267	242	398	319	287	182
	158	235	309	411	318	138	242
	252	163	269	340	395	263	245
	162	253	249	261	522	267	188
	231	258	323	386	360	212	187
		182		234	171	322	208
					374	193	179
Biologically independent experiment-3	161	237	247	367	352	156	328
	223	193	248	270	379	285	183
	180	187	393	264	236	218	214
	185	245	329	304	361	282	248
	178	190	219	290	203	226	220
	178	160	327	241	348	230	145
	216	175	248	263	296	196	177
	226	236	302	330	374	210	183
	168	182	346	342	261	178	205
	219	239	282	285	391	181	212
	217	292	215	298	427	252	179
	174	219	353	297	345	152	353
	209	199	251	434	287	167	309
	213	176	330	265	247	211	158
	214	206	201	248	293	179	149
		153	255	303	227	230	128
				320		214
				554		247
						281
