# Supplementary material for: Identification of BiP as a temperature sensor mediating temperature-induced germline sex reversal in C. elegans
Source: EMBO J. 2024 Aug 12;43(18):4020–48. doi: 10.1038/s44318-024-00197-z (PMC11405683; doi:10.1038/s44318-024-00197-z)
Supplement: Supplementary file 4 — Source data Fig. 2 [file 44318_2024_197_MOESM4_ESM.zip]

Archive with 46 entries (21 files):
- SD figure 2/
- SD figure 2/2A/
- SD figure 2/2A/2A.xlsx
- SD figure 2/2B/
- SD figure 2/2B/2B.xlsx
- SD figure 2/2C/
- SD figure 2/2C/2C replicate-1/
- SD figure 2/2C/2C replicate-1/beta-actin/
- SD figure 2/2C/2C replicate-1/beta-actin/2022.09.22_22.55.27_Ch+Marker.jpg
- SD figure 2/2C/2C replicate-1/TRA-2/
- SD figure 2/2C/2C replicate-1/TRA-2/TRA-2.tif
- SD figure 2/2C/2C replicate-2/
- SD figure 2/2C/2C replicate-2/beta-actin/
- SD figure 2/2C/2C replicate-2/beta-actin/beta-actin.tif
- SD figure 2/2C/2C replicate-2/TRA-2/
- SD figure 2/2C/2C replicate-2/TRA-2/TRA-2.tif
- SD figure 2/2C/2C replicate-3/
- SD figure 2/2C/2C replicate-3/beta-actin/
- SD figure 2/2C/2C replicate-3/beta-actin/beta-actin.tif
- SD figure 2/2C/2C replicate-3/TRA-2/
- SD figure 2/2C/2C replicate-3/TRA-2/TRA-2.tif
- SD figure 2/2C/2C.tif
- SD figure 2/2D/
- SD figure 2/2D/2D.xlsx
- SD figure 2/2E/
- SD figure 2/2E/2E.tif
- SD figure 2/2F/
- SD figure 2/2F/2F.tif
- SD figure 2/2G/
- SD figure 2/2G/2G.tif
- SD figure 2/2H/
- SD figure 2/2H/2H.tif
- SD figure 2/2I/
- SD figure 2/2I/2I.tif
- SD figure 2/2J/
- SD figure 2/2J/2J.tif
- SD figure 2/2K/
- SD figure 2/2K/2K replicate-1/
- SD figure 2/2K/2K replicate-1/2K replicate-1.xlsx
- SD figure 2/2K/2K replicate-2/
- SD figure 2/2K/2K replicate-2/2K replicate-2.xlsx
- SD figure 2/2K/2K replicate-3/
- SD figure 2/2K/2K replicate-3/2K replicate-3.xlsx
- SD figure 2/2K/2K.xlsx
- SD figure 2/2L/
- SD figure 2/2L/2L.xlsx
