# Supplementary material for: Identification of BiP as a temperature sensor mediating temperature-induced germline sex reversal in C. elegans
Source: EMBO J. 2024 Aug 12;43(18):4020–48. doi: 10.1038/s44318-024-00197-z (PMC11405683; doi:10.1038/s44318-024-00197-z)
Supplement: Supplementary file 4 — Source data Fig. 2 [file 44318_2024_197_MOESM4_ESM.zip › SD figure 2/2A/2A.xlsx]

## Sheet: Fig.2A
Fold change in fog-3 mRNA level	N2(20 °C treatment)	N2(30 °C treatment)	DE90(20 °C treatment)	DE90(30 °C treatment)
Biologically independent experiment-1	1	18.7372	7.78164	36.3386
Biologically independent experiment-2	1	30.3517	4.1694	47.7577
Biologically independent experiment-3	1	29.7094	12.3091	36.4521
Biologically independent experiment-4	1	15.2046	8.3496	41.9888
