# Supplementary material for: Identification of BiP as a temperature sensor mediating temperature-induced germline sex reversal in C. elegans
Source: EMBO J. 2024 Aug 12;43(18):4020–48. doi: 10.1038/s44318-024-00197-z (PMC11405683; doi:10.1038/s44318-024-00197-z)
Supplement: Supplementary file 4 — Source data Fig. 2 [file 44318_2024_197_MOESM4_ESM.zip › SD figure 2/2B/2B.xlsx]

## Sheet: Fig.2B
% of germline arms showing Mog (DE90)	pL4440	fog-3 RNAi	fem-3 RNAi
Biologically independent experiment-1	76.4706	0	0
Biologically independent experiment-2	69.5652	2.63158	0
Biologically independent experiment-3	73.1179	1.29001	0
