# Supplementary material for: Identification of BiP as a temperature sensor mediating temperature-induced germline sex reversal in C. elegans
Source: EMBO J. 2024 Aug 12;43(18):4020–48. doi: 10.1038/s44318-024-00197-z (PMC11405683; doi:10.1038/s44318-024-00197-z)
Supplement: Supplementary file 4 — Source data Fig. 2 [file 44318_2024_197_MOESM4_ESM.zip › SD figure 2/2D/2D.xlsx]

## Sheet: Fig.2D
	N2	KI [TRA-2::GFP::3XFlag]
TRA-2::GFP::3XFlag/β-actin ratio	20 °C treatment	20 °C treatment	30 °C treatment
Biologically independent experiment-1	0	1	0.189468
Biologically independent experiment-2	0	1	0.076286
Biologically independent experiment-3	0	1	0.263565
