# Supplementary material for: Identification of BiP as a temperature sensor mediating temperature-induced germline sex reversal in C. elegans
Source: EMBO J. 2024 Aug 12;43(18):4020–48. doi: 10.1038/s44318-024-00197-z (PMC11405683; doi:10.1038/s44318-024-00197-z)
Supplement: Supplementary file 4 — Source data Fig. 2 [file 44318_2024_197_MOESM4_ESM.zip › SD figure 2/2K/2K replicate-1/2K replicate-1.xlsx]

## Sheet: Fig.2K
	KI [TRA-2::GFP::3XFlag]
Intensity of TRA-2::GFP per nucleus	20 °C treatment	30 °C treatment
Biologically independent experiment-1	632.047	300.423
	508.511	394.26
	469.534	350.329
	541.68	483.104
	401.971	422.081
	301.297	402.651
	264.969	360.482
	332	323.578
	395	311.001
	360	265.911
	464.826	299.538
	725.945	324.733
	586.677	265.72
	621.037	207.377
	581.491	299.936
	535.978	260.476
	456.135	232.302
	315.055	240.219
	532.194	184.097
	353.375	415.849
	398.929	353.379
	369.171	494.743
	564.543	424.871
	526.702	341.734
	698.397	364.743
	601.432	381.411
	662.909	414.235
	621.034	387.898
	451.343	473.217
	789.736	318.017
	600.582	226.982
	487.553	196.339
	442.195
	433.865
