# Supplementary material for: Identification of BiP as a temperature sensor mediating temperature-induced germline sex reversal in C. elegans
Source: EMBO J. 2024 Aug 12;43(18):4020–48. doi: 10.1038/s44318-024-00197-z (PMC11405683; doi:10.1038/s44318-024-00197-z)
Supplement: Supplementary file 4 — Source data Fig. 2 [file 44318_2024_197_MOESM4_ESM.zip › SD figure 2/2K/2K replicate-2/2K replicate-2.xlsx]

## Sheet: Fig.2K
	KI [TRA-2::GFP::3XFlag]
Intensity of TRA-2::GFP per nucleus	20 °C treatment	30 °C treatment
Biologically independent experiment-2	503.41	237.756
	324.657	222.894
	307.218	237.631
	337.607	237.943
	333.198	249.015
	345.025	274.189
	303.345	264.287
	321.59	235.354
	320.946	252.218
	310.364	262.144
	260.484	293.4
	309.78	247.841
	316.887	238.064
	312.419	246.355
	308.961	210.471
	308.986	251.912
	341.683	292.45
	396.531	292.562
	427.272	285.041
	510.314	241.776
