# Supplementary material for: Identification of BiP as a temperature sensor mediating temperature-induced germline sex reversal in C. elegans
Source: EMBO J. 2024 Aug 12;43(18):4020–48. doi: 10.1038/s44318-024-00197-z (PMC11405683; doi:10.1038/s44318-024-00197-z)
Supplement: Supplementary file 4 — Source data Fig. 2 [file 44318_2024_197_MOESM4_ESM.zip › SD figure 2/2K/2K replicate-3/2K replicate-3.xlsx]

## Sheet: Fig.2K
	KI [TRA-2::GFP::3XFlag]
Intensity of TRA-2::GFP per nucleus	20 °C treatment	30 °C treatment
Biologically independent experiment-3	339.013	228.931
	401.626	215.032
	278.878	259.467
	321.294	262.817
	311.768	242.677
	348.95	264.094
	461.695	257.739
	507.754	290.197
	522.891	264.872
	485.094	237.365
	453.217	264.491
	374.61	219.328
	548.903	241.318
	477.854	305.491
	490.882	305.127
	476.457	261.75
	610.781	274.232
	442.451	269.887
	584.087	235.184
	365.731
	371.317
	378.567
	339.647
	423.698
	431.858
	397.408
