# Supplementary material for: Identification of BiP as a temperature sensor mediating temperature-induced germline sex reversal in C. elegans
Source: EMBO J. 2024 Aug 12;43(18):4020–48. doi: 10.1038/s44318-024-00197-z (PMC11405683; doi:10.1038/s44318-024-00197-z)
Supplement: Supplementary file 4 — Source data Fig. 2 [file 44318_2024_197_MOESM4_ESM.zip › SD figure 2/2K/2K.xlsx]

## Sheet: Fig.2K
	KI [TRA-2::GFP::3XFlag]
Intensity of TRA-2::GFP per nucleus	20 °C treatment	30 °C treatment
Biologically independent experiment-1	632.047	300.423
	508.511	394.26
	469.534	350.329
	541.68	483.104
	401.971	422.081
	301.297	402.651
	264.969	360.482
	332	323.578
	395	311.001
	360	265.911
	464.826	299.538
	725.945	324.733
	586.677	265.72
	621.037	207.377
	581.491	299.936
	535.978	260.476
	456.135	232.302
	315.055	240.219
	532.194	184.097
	353.375	415.849
	398.929	353.379
	369.171	494.743
	564.543	424.871
	526.702	341.734
	698.397	364.743
	601.432	381.411
	662.909	414.235
	621.034	387.898
	451.343	473.217
	789.736	318.017
	600.582	226.982
	487.553	196.339
	442.195
	433.865
Biologically independent experiment-2	503.41	237.756
	324.657	222.894
	307.218	237.631
	337.607	237.943
	333.198	249.015
	345.025	274.189
	303.345	264.287
	321.59	235.354
	320.946	252.218
	310.364	262.144
	260.484	293.4
	309.78	247.841
	316.887	238.064
	312.419	246.355
	308.961	210.471
	308.986	251.912
	341.683	292.45
	396.531	292.562
	427.272	285.041
	510.314	241.776
Biologically independent experiment-3	339.013	228.931
	401.626	215.032
	278.878	259.467
	321.294	262.817
	311.768	242.677
	348.95	264.094
	461.695	257.739
	507.754	290.197
	522.891	264.872
	485.094	237.365
	453.217	264.491
	374.61	219.328
	548.903	241.318
	477.854	305.491
	490.882	305.127
	476.457	261.75
	610.781	274.232
	442.451	269.887
	584.087	235.184
	365.731
	371.317
	378.567
	339.647
	423.698
	431.858
	397.408
