# Supplementary material for: Identification of BiP as a temperature sensor mediating temperature-induced germline sex reversal in C. elegans
Source: EMBO J. 2024 Aug 12;43(18):4020–48. doi: 10.1038/s44318-024-00197-z (PMC11405683; doi:10.1038/s44318-024-00197-z)
Supplement: Supplementary file 4 — Source data Fig. 2 [file 44318_2024_197_MOESM4_ESM.zip › SD figure 2/2L/2L.xlsx]

## Sheet: Fig.2L
% of germline arms displaying Mog in DE90 background with 30 °C treatment	Control	tra-2(gf)
Biologically independent experiment-1	84.6154	0
Biologically independent experiment-2	72.7273	0
Biologically independent experiment-3	65	0
