# Supplementary material for: Identification of BiP as a temperature sensor mediating temperature-induced germline sex reversal in C. elegans
Source: EMBO J. 2024 Aug 12;43(18):4020–48. doi: 10.1038/s44318-024-00197-z (PMC11405683; doi:10.1038/s44318-024-00197-z)
Supplement: Supplementary file 5 — Source data Fig. 3 [file 44318_2024_197_MOESM5_ESM.zip]

Archive with 61 entries (28 files):
- SD figure 3/
- SD figure 3/3A/
- SD figure 3/3A/3A.tif
- SD figure 3/3B/
- SD figure 3/3B/3B.tif
- SD figure 3/3C/
- SD figure 3/3C/3C replicate-1/
- SD figure 3/3C/3C replicate-1/3C replicate-1.xlsx
- SD figure 3/3C/3C replicate-2/
- SD figure 3/3C/3C replicate-2/3C replicate-2.xlsx
- SD figure 3/3C/3C replicate-3/
- SD figure 3/3C/3C replicate-3/3C replicate-3.xlsx
- SD figure 3/3C/3C.xlsx
- SD figure 3/3D/
- SD figure 3/3D/3D.xlsx
- SD figure 3/3F/
- SD figure 3/3F/3F replicate-1/
- SD figure 3/3F/3F replicate-1/beta-actin/
- SD figure 3/3F/3F replicate-1/beta-actin/beta-actin.tif
- SD figure 3/3F/3F replicate-1/IP-free BiP/
- SD figure 3/3F/3F replicate-1/IP-free BiP/IP-free BiP.tif
- SD figure 3/3F/3F replicate-1/lysate-total BiP/
- SD figure 3/3F/3F replicate-1/lysate-total BiP/lysate-total BiP.tif
- SD figure 3/3F/3F replicate-2/
- SD figure 3/3F/3F replicate-2/beta-actin/
- SD figure 3/3F/3F replicate-2/beta-actin/beta-actin.tif
- SD figure 3/3F/3F replicate-2/IP-free BiP/
- SD figure 3/3F/3F replicate-2/IP-free BiP/IP-free BiP.tif
- SD figure 3/3F/3F replicate-2/lysate-total BiP/
- SD figure 3/3F/3F replicate-2/lysate-total BiP/total BiP.tif
- SD figure 3/3F/3F replicate-3/
- SD figure 3/3F/3F replicate-3/beta-actin/
- SD figure 3/3F/3F replicate-3/beta-actin/beta-actin.tif
- SD figure 3/3F/3F replicate-3/IP-free BiP/
- SD figure 3/3F/3F replicate-3/IP-free BiP/IP-free BiP.tif
- SD figure 3/3F/3F replicate-3/lysate-total BiP/
- SD figure 3/3F/3F replicate-3/lysate-total BiP/lysate-total BiP.tif
- SD figure 3/3F/3F replicate-4/
- SD figure 3/3F/3F replicate-4/beta-actin/
- SD figure 3/3F/3F replicate-4/beta-actin/beta-actin.tif
- SD figure 3/3F/3F replicate-4/IP-free BiP/
- SD figure 3/3F/3F replicate-4/IP-free BiP/IP-free BiP.tif
- SD figure 3/3F/3F replicate-4/lysate-total BiP/
- SD figure 3/3F/3F replicate-4/lysate-total BiP/lysate-total BiP.tif
- SD figure 3/3F/3F.tif
- SD figure 3/3G/
- SD figure 3/3G/3G.xlsx
- SD figure 3/3H/
- SD figure 3/3H/3H.tif
- SD figure 3/3I/
- SD figure 3/3I/3I.tif
- SD figure 3/3J/
- SD figure 3/3J/3J replicate-1/
- SD figure 3/3J/3J replicate-1/3J replicate-1.xlsx
- SD figure 3/3J/3J replicate-2/
- SD figure 3/3J/3J replicate-2/3J replicate-2.xlsx
- SD figure 3/3J/3J replicate-3/
- SD figure 3/3J/3J replicate-3/3J replicate-3.xlsx
- SD figure 3/3J/3J.xlsx
- SD figure 3/3K/
- SD figure 3/3K/3K.xlsx
