# Supplementary material for: Identification of BiP as a temperature sensor mediating temperature-induced germline sex reversal in C. elegans
Source: EMBO J. 2024 Aug 12;43(18):4020–48. doi: 10.1038/s44318-024-00197-z (PMC11405683; doi:10.1038/s44318-024-00197-z)
Supplement: Supplementary file 5 — Source data Fig. 3 [file 44318_2024_197_MOESM5_ESM.zip › SD figure 3/3C/3C replicate-1/3C replicate-1.xlsx]

## Sheet: Fig.3C
Sperm number per germline arm in DE90 at constant 20 °C	RNAi control	hsp-4(RNAi)
Biologically independent experiment-1	141	260
	131	488
	138	546
	179	192
	115	432
	164	512
	126	296
	149	466
	150	618
	148	420
	148	481
	166	376
	148	180
	143	504
	176	406
	154	304
	153	449
	143	520
	157	341
	166	508
	136	388
	125	384
	183	364
	171	500
	148	538
	126
	193
	181
	209
	207
	183
	176
	202
	202
	170
	172
