# Supplementary material for: Identification of BiP as a temperature sensor mediating temperature-induced germline sex reversal in C. elegans
Source: EMBO J. 2024 Aug 12;43(18):4020–48. doi: 10.1038/s44318-024-00197-z (PMC11405683; doi:10.1038/s44318-024-00197-z)
Supplement: Supplementary file 5 — Source data Fig. 3 [file 44318_2024_197_MOESM5_ESM.zip › SD figure 3/3C/3C replicate-2/3C replicate-2.xlsx]

## Sheet: Fig.3C
Sperm number per germline arm in DE90 at constant 20 °C	RNAi control	hsp-4(RNAi)
Biologically independent experiment-2	129	456
	190	460
	140	356
	138	284
	136	356
	128	364
	138	543
	153	372
	141	261
	115	645
	122	240
	120	208
	160	104
	178	220
	166	136
	183	208
	114	280
	184	112
	160	180
	201
	150
	194
	134
	175
	205
	237
	228
	219
	211
	222
	216
	221
