# Supplementary material for: Identification of BiP as a temperature sensor mediating temperature-induced germline sex reversal in C. elegans
Source: EMBO J. 2024 Aug 12;43(18):4020–48. doi: 10.1038/s44318-024-00197-z (PMC11405683; doi:10.1038/s44318-024-00197-z)
Supplement: Supplementary file 5 — Source data Fig. 3 [file 44318_2024_197_MOESM5_ESM.zip › SD figure 3/3C/3C replicate-3/3C replicate-3.xlsx]

## Sheet: Fig.3C
Sperm number per germline arm in DE90 at constant 20 °C	RNAi control	hsp-4(RNAi)
Biologically independent experiment-3	148	268
	126	292
	142	204
	118	208
	121	188
	135	268
	118	352
	105	270
	120	264
	146	280
	102	208
	128	304
	176	240
	139	468
	175	204
	155	304
	126	446
	158	220
	158	388
	147	364
	152	480
	127	224
	112	320
	158	412
	117
	149
	133
	136
	157
	143
	148
	195
	195
	196
	157
	177
	203
	172
	198
