# Supplementary material for: Identification of BiP as a temperature sensor mediating temperature-induced germline sex reversal in C. elegans
Source: EMBO J. 2024 Aug 12;43(18):4020–48. doi: 10.1038/s44318-024-00197-z (PMC11405683; doi:10.1038/s44318-024-00197-z)
Supplement: Supplementary file 5 — Source data Fig. 3 [file 44318_2024_197_MOESM5_ESM.zip › SD figure 3/3C/3C.xlsx]

## Sheet: Fig.3C
Sperm number per germline arm in DE90 at constant 20 °C	RNAi control	hsp-4(RNAi)
Biologically independent experiment-1	141	260
	131	488
	138	546
	179	192
	115	432
	164	512
	126	296
	149	466
	150	618
	148	420
	148	481
	166	376
	148	180
	143	504
	176	406
	154	304
	153	449
	143	520
	157	341
	166	508
	136	388
	125	384
	183	364
	171	500
	148	538
	126
	193
	181
	209
	207
	183
	176
	202
	202
	170
	172
Biologically independent experiment-2	129	456
	190	460
	140	356
	138	284
	136	356
	128	364
	138	543
	153	372
	141	261
	115	645
	122	240
	120	208
	160	104
	178	220
	166	136
	183	208
	114	280
	184	112
	160	180
	201
	150
	194
	134
	175
	205
	237
	228
	219
	211
	222
	216
	221
Biologically independent experiment-3	148	268
	126	292
	142	204
	118	208
	121	188
	135	268
	118	352
	105	270
	120	264
	146	280
	102	208
	128	304
	176	240
	139	468
	175	204
	155	304
	126	446
	158	220
	158	388
	147	364
	152	480
	127	224
	112	320
	158	412
	117
	149
	133
	136
	157
	143
	148
	195
	195
	196
	157
	177
	203
	172
	198
