# Supplementary material for: Identification of BiP as a temperature sensor mediating temperature-induced germline sex reversal in C. elegans
Source: EMBO J. 2024 Aug 12;43(18):4020–48. doi: 10.1038/s44318-024-00197-z (PMC11405683; doi:10.1038/s44318-024-00197-z)
Supplement: Supplementary file 5 — Source data Fig. 3 [file 44318_2024_197_MOESM5_ESM.zip › SD figure 3/3G/3G.xlsx]

## Sheet: Fig.3G
	Free BiP/β-actin ratio		Total BiP/β-actin ratio
Free BiP or total BiP/β-actin ratio	20 °C treatment	30 °C treatment	20 °C treatment	30 °C treatment
Biologically independent experiment-1	1	0.723696	1	1.53132
Biologically independent experiment-2	1	0.748233	1	1.2183
Biologically independent experiment-3	1	0.907752	1	1.1207
Biologically independent experiment-4	1	0.861761	1	1.26444
