# Supplementary material for: Identification of BiP as a temperature sensor mediating temperature-induced germline sex reversal in C. elegans
Source: EMBO J. 2024 Aug 12;43(18):4020–48. doi: 10.1038/s44318-024-00197-z (PMC11405683; doi:10.1038/s44318-024-00197-z)
Supplement: Supplementary file 5 — Source data Fig. 3 [file 44318_2024_197_MOESM5_ESM.zip › SD figure 3/3J/3J replicate-1/3J replicate-1.xlsx]

## Sheet: Fig.3J
	DE90 with 30 °C treatment	hsp-4 overexoression in DE90 with 30 °C treatment
Sperm number per germline arm（>240）
Biologically independent experiment-1	349	170
	337	106
	372	74
	192	322
	360	227
	135	183
	440	299
	288	144
	352	164
	344	201
	367	171
	435	108
	195	172
	289	199
	215	414
	289	120
	363	172
	311	247
	415	543
	297	470
	247	226
	222	181
	195	195
	284	165
	226	177
	190	132
	273	265
	203	246
	303	168
	262	206
	362	121
		215
		191
		165
		143
