# Supplementary material for: Identification of BiP as a temperature sensor mediating temperature-induced germline sex reversal in C. elegans
Source: EMBO J. 2024 Aug 12;43(18):4020–48. doi: 10.1038/s44318-024-00197-z (PMC11405683; doi:10.1038/s44318-024-00197-z)
Supplement: Supplementary file 5 — Source data Fig. 3 [file 44318_2024_197_MOESM5_ESM.zip › SD figure 3/3J/3J replicate-2/3J replicate-2.xlsx]

## Sheet: Fig.3J
	DE90 with 30 °C treatment	hsp-4 overexoression in DE90 with 30 °C treatment
Sperm number per germline arm（>240）
Biologically independent experiment-2	217	209
	231	184
	225	180
	226	238
	291	184
	296	169
	323	163
	240	178
	270	108
	209	101
	232	176
	206	147
	272	185
	249	237
	302	171
	369	285
	154	357
	363	233
	253	276
	461	267
	311	283
	362	370
	154	67
	410	301
	247	216
	355	158
	195	195
	190	228
	310	334
	526
	251
	307
	315
	144
	392
