# Supplementary material for: Identification of BiP as a temperature sensor mediating temperature-induced germline sex reversal in C. elegans
Source: EMBO J. 2024 Aug 12;43(18):4020–48. doi: 10.1038/s44318-024-00197-z (PMC11405683; doi:10.1038/s44318-024-00197-z)
Supplement: Supplementary file 5 — Source data Fig. 3 [file 44318_2024_197_MOESM5_ESM.zip › SD figure 3/3J/3J replicate-3/3J replicate-3.xlsx]

## Sheet: Fig.3J
	DE90 with 30 °C treatment	hsp-4 overexoression in DE90 with 30 °C treatment
Sperm number per germline arm（>240）
Biologically independent experiment-3	246	241
	294	194
	205	102
	217	201
	195	185
	243	174
	238	176
	290	219
	260	248
	274	194
	245	202
	256	173
	439	228
	238	187
	289	228
	280	180
	219	168
	347	180
		344
		248
		223
		183
		318
		197
		214
		340
		432
		189
		116
		101
		254
		227
		275
		191
		309
		192
		232
		266
		180
		213
		176
		293
