# Supplementary material for: Identification of BiP as a temperature sensor mediating temperature-induced germline sex reversal in C. elegans
Source: EMBO J. 2024 Aug 12;43(18):4020–48. doi: 10.1038/s44318-024-00197-z (PMC11405683; doi:10.1038/s44318-024-00197-z)
Supplement: Supplementary file 5 — Source data Fig. 3 [file 44318_2024_197_MOESM5_ESM.zip › SD figure 3/3J/3J.xlsx]

## Sheet: Fig.3J
	DE90 with 30 °C treatment	hsp-4 overexoression in DE90 with 30 °C treatment
Sperm number per germline arm（>240）
Biologically independent experiment-1	349	170
	337	106
	372	74
	192	322
	360	227
	135	183
	440	299
	288	144
	352	164
	344	201
	367	171
	435	108
	195	172
	289	199
	215	414
	289	120
	363	172
	311	247
	415	543
	297	470
	247	226
	222	181
	195	195
	284	165
	226	177
	190	132
	273	265
	203	246
	303	168
	262	206
	362	121
		215
		191
		165
		143
Biologically independent experiment-2	217	209
	231	184
	225	180
	226	238
	291	184
	296	169
	323	163
	240	178
	270	108
	209	101
	232	176
	206	147
	272	185
	249	237
	302	171
	369	285
	154	357
	363	233
	253	276
	461	267
	311	283
	362	370
	154	67
	410	301
	247	216
	355	158
	195	195
	190	228
	310	334
	526
	251
	307
	315
	144
	392
Biologically independent experiment-3	246	241
	294	194
	205	102
	217	201
	195	185
	243	174
	238	176
	290	219
	260	248
	274	194
	245	202
	256	173
	439	228
	238	187
	289	228
	280	180
	219	168
	347	180
		344
		248
		223
		183
		318
		197
		214
		340
		432
		189
		116
		101
		254
		227
		275
		191
		309
		192
		232
		266
		180
		213
		176
		293
