# Supplementary material for: Identification of BiP as a temperature sensor mediating temperature-induced germline sex reversal in C. elegans
Source: EMBO J. 2024 Aug 12;43(18):4020–48. doi: 10.1038/s44318-024-00197-z (PMC11405683; doi:10.1038/s44318-024-00197-z)
Supplement: Supplementary file 5 — Source data Fig. 3 [file 44318_2024_197_MOESM5_ESM.zip › SD figure 3/3K/3K.xlsx]

## Sheet: Fig.3K
% of germline arms showing Mog	DE90 with 30 °C treatment	hsp-4 overexoression in DE90 with 30 °C treatment
Biologically independent experiment-1	74	22
Biologically independent experiment-2	66	24
Biologically independent experiment-3	67	28
