# Supplementary material for: Identification of BiP as a temperature sensor mediating temperature-induced germline sex reversal in C. elegans
Source: EMBO J. 2024 Aug 12;43(18):4020–48. doi: 10.1038/s44318-024-00197-z (PMC11405683; doi:10.1038/s44318-024-00197-z)
Supplement: Supplementary file 6 — Source data Fig. 4 [file 44318_2024_197_MOESM6_ESM.zip]

Archive with 107 entries (47 files):
- SD figure 4/
- SD figure 4/4A/
- SD figure 4/4A/4A.xlsx
- SD figure 4/4B/
- SD figure 4/4B/4B.xlsx
- SD figure 4/4C/
- SD figure 4/4C/4C.xlsx
- SD figure 4/4D/
- SD figure 4/4D/4D replicate-1/
- SD figure 4/4D/4D replicate-1/IP HSP-4/
- SD figure 4/4D/4D replicate-1/IP HSP-4/IP HSP-4.tif
- SD figure 4/4D/4D replicate-1/IP TRA-2/
- SD figure 4/4D/4D replicate-1/IP TRA-2/IP TRA-2.tif
- SD figure 4/4D/4D replicate-1/lysate HSP-4/
- SD figure 4/4D/4D replicate-1/lysate HSP-4/lysate HSP-4.tif
- SD figure 4/4D/4D replicate-1/lysate TRA-2/
- SD figure 4/4D/4D replicate-1/lysate TRA-2/lysate TRA-2.tif
- SD figure 4/4D/4D replicate-2/
- SD figure 4/4D/4D replicate-2/IP HSP-4/
- SD figure 4/4D/4D replicate-2/IP HSP-4/IP HSP-4.tif
- SD figure 4/4D/4D replicate-2/IP TRA-2/
- SD figure 4/4D/4D replicate-2/IP TRA-2/IP TRA-2.tif
- SD figure 4/4D/4D replicate-2/lysate HSP-4/
- SD figure 4/4D/4D replicate-2/lysate HSP-4/lysate HSP-4.tif
- SD figure 4/4D/4D replicate-2/lysate TRA-2/
- SD figure 4/4D/4D replicate-2/lysate TRA-2/lysate TRA-2.tif
- SD figure 4/4D/4D replicate-3/
- SD figure 4/4D/4D replicate-3/IP HSP-4/
- SD figure 4/4D/4D replicate-3/IP HSP-4/IP HSP-4.tif
- SD figure 4/4D/4D replicate-3/IP TRA-2/
- SD figure 4/4D/4D replicate-3/IP TRA-2/IP TRA-2.tif
- SD figure 4/4D/4D replicate-3/lysate HSP-4/
- SD figure 4/4D/4D replicate-3/lysate HSP-4/lysate HSP-4.tif
- SD figure 4/4D/4D replicate-3/lysate TRA-2/
- SD figure 4/4D/4D replicate-3/lysate TRA-2/lysate TRA-2.tif
- SD figure 4/4D/4D replicate-4/
- SD figure 4/4D/4D replicate-4/IP HSP-4/
- SD figure 4/4D/4D replicate-4/IP HSP-4/IP HSP-4.tif
- SD figure 4/4D/4D replicate-4/IP TRA-2/
- SD figure 4/4D/4D replicate-4/IP TRA-2/IP TRA-2.tif
- SD figure 4/4D/4D replicate-4/lysate HSP-4/
- SD figure 4/4D/4D replicate-4/lysate HSP-4/lysate HSP-4.tif
- SD figure 4/4D/4D replicate-4/lysate TRA-2/
- SD figure 4/4D/4D replicate-4/lysate TRA-2/lysate TRA-2.tif
- SD figure 4/4D/4D.tif
- SD figure 4/4E/
- SD figure 4/4E/4E replicate-1/
- SD figure 4/4E/4E replicate-1/IP FEM-3/
- SD figure 4/4E/4E replicate-1/IP FEM-3/IP FEM-3.tif
- SD figure 4/4E/4E replicate-1/IP HSP-4/
- SD figure 4/4E/4E replicate-1/IP HSP-4/IP HSP-4.tif
- SD figure 4/4E/4E replicate-1/lysate FEM-3/
- SD figure 4/4E/4E replicate-1/lysate FEM-3/lysate FEM-3.tif
- SD figure 4/4E/4E replicate-1/lysate HSP-4/
- SD figure 4/4E/4E replicate-1/lysate HSP-4/lysate HSP-4.tif
- SD figure 4/4E/4E replicate-2/
- SD figure 4/4E/4E replicate-2/IP FEM-3/
- SD figure 4/4E/4E replicate-2/IP FEM-3/IP FEM-3.tif
- SD figure 4/4E/4E replicate-2/IP HSP-4/
- SD figure 4/4E/4E replicate-2/IP HSP-4/IP HSP-4.tif
- SD figure 4/4E/4E replicate-2/lysate FEM-3/
- SD figure 4/4E/4E replicate-2/lysate FEM-3/lysate FEM-3.tif
- SD figure 4/4E/4E replicate-2/lysate HSP-4/
- SD figure 4/4E/4E replicate-2/lysate HSP-4/lysate HSP-4.tif
- SD figure 4/4E/4E replicate-3/
- SD figure 4/4E/4E replicate-3/IP FEM-3/
- SD figure 4/4E/4E replicate-3/IP FEM-3/IP FEM-3.tif
- SD figure 4/4E/4E replicate-3/IP HSP-4/
- SD figure 4/4E/4E replicate-3/IP HSP-4/IP HSP-4.tif
- SD figure 4/4E/4E replicate-3/lysate FEM-3/
- SD figure 4/4E/4E replicate-3/lysate FEM-3/lysate FEM-3.tif
- SD figure 4/4E/4E replicate-3/lysate HSP-4/
- SD figure 4/4E/4E replicate-3/lysate HSP-4/lysate HSP-4.tif
- SD figure 4/4E/4E replicate-4/
- SD figure 4/4E/4E replicate-4/IP FEM-3/
- SD figure 4/4E/4E replicate-4/IP FEM-3/IP FEM-3.tif
- SD figure 4/4E/4E replicate-4/IP HSP-4/
- SD figure 4/4E/4E replicate-4/IP HSP-4/IP HSP-4.tif
- SD figure 4/4E/4E replicate-4/lysate FEM-3/
- SD figure 4/4E/4E replicate-4/lysate FEM-3/lysate FEM-3.tif
- SD figure 4/4E/4E replicate-4/lysate HSP-4/
- SD figure 4/4E/4E replicate-4/lysate HSP-4/lysate HSP-4.tif
- SD figure 4/4E/4E.tif
- SD figure 4/4F/
- SD figure 4/4F/4F replicate-1/
- SD figure 4/4F/4F replicate-1/beta-actin/
- SD figure 4/4F/4F replicate-1/beta-actin/beta-actin.tif
- SD figure 4/4F/4F replicate-1/TRA-2/
- SD figure 4/4F/4F replicate-1/TRA-2/TRA-2.tif
- SD figure 4/4F/4F replicate-2/
- SD figure 4/4F/4F replicate-2/beta-actin/
- SD figure 4/4F/4F replicate-2/beta-actin/beta-actin.tif
- SD figure 4/4F/4F replicate-2/TRA-2/
- SD figure 4/4F/4F replicate-2/TRA-2/TRA-2.tif
- SD figure 4/4F/4F replicate-3/
- SD figure 4/4F/4F replicate-3/beta-actin/
- SD figure 4/4F/4F replicate-3/beta-actin/beta-actin.tif
- SD figure 4/4F/4F replicate-3/TRA-2/
- SD figure 4/4F/4F replicate-3/TRA-2/TRA-2.tif
- SD figure 4/4F/4F replicate-4/
- SD figure 4/4F/4F replicate-4/beta-actin/
- SD figure 4/4F/4F replicate-4/beta-actin/bta-actin.tif
- SD figure 4/4F/4F replicate-4/TRA-2/
- SD figure 4/4F/4F replicate-4/TRA-2/TRA-2.tif
- SD figure 4/4F/4F.tif
- SD figure 4/4G/
- SD figure 4/4G/4G.xlsx
