# Supplementary material for: Identification of BiP as a temperature sensor mediating temperature-induced germline sex reversal in C. elegans
Source: EMBO J. 2024 Aug 12;43(18):4020–48. doi: 10.1038/s44318-024-00197-z (PMC11405683; doi:10.1038/s44318-024-00197-z)
Supplement: Supplementary file 6 — Source data Fig. 4 [file 44318_2024_197_MOESM6_ESM.zip › SD figure 4/4A/4A.xlsx]

## Sheet: Fig.4A
Fold change in the fog-3 mRNA level	RNAi control	hsp-4(RNAi)
Biologically independent experiment-1	1	13.0562
Biologically independent experiment-2	1	15.5266
Biologically independent experiment-3	1	16.7955
