# Supplementary material for: Identification of BiP as a temperature sensor mediating temperature-induced germline sex reversal in C. elegans
Source: EMBO J. 2024 Aug 12;43(18):4020–48. doi: 10.1038/s44318-024-00197-z (PMC11405683; doi:10.1038/s44318-024-00197-z)
Supplement: Supplementary file 6 — Source data Fig. 4 [file 44318_2024_197_MOESM6_ESM.zip › SD figure 4/4C/4C.xlsx]

## Sheet: Fig.4C
% of germline arms showing Mog	N2 with hsp-4(RNAi) (25°C)	fem-3(lf) with hsp-4(RNAi) 25°C
Biologically independent experiment-1	91.667	0
Biologically independent experiment-2	90.909	0
Biologically independent experiment-3	86.206	0
