# Supplementary material for: Identification of BiP as a temperature sensor mediating temperature-induced germline sex reversal in C. elegans
Source: EMBO J. 2024 Aug 12;43(18):4020–48. doi: 10.1038/s44318-024-00197-z (PMC11405683; doi:10.1038/s44318-024-00197-z)
Supplement: Supplementary file 6 — Source data Fig. 4 [file 44318_2024_197_MOESM6_ESM.zip › SD figure 4/4G/4G.xlsx]

## Sheet: Fig.4G
	N2	KI [TRA-2::GFP::3XFlag]
TRA-2::GFP::3XFlag/β-actin ratio	RNAi control	RNAi control	hsp-4(RNAi)
Biologically independent experiment-1	0	1	0.673995
Biologically independent experiment-2	0	1	0.603133
Biologically independent experiment-3	0	1	0.743227
Biologically independent experiment-4	0	1	0.762509
