# Supplementary material for: Identification of BiP as a temperature sensor mediating temperature-induced germline sex reversal in C. elegans
Source: EMBO J. 2024 Aug 12;43(18):4020–48. doi: 10.1038/s44318-024-00197-z (PMC11405683; doi:10.1038/s44318-024-00197-z)
Supplement: Supplementary file 7 — Source data Fig. 5 [file 44318_2024_197_MOESM7_ESM.zip]

Archive with 64 entries (30 files):
- SD figure 5/
- SD figure 5/5A/
- SD figure 5/5A/5A replicate-1/
- SD figure 5/5A/5A replicate-1/5A replicate-1.xlsx
- SD figure 5/5A/5A replicate-2/
- SD figure 5/5A/5A replicate-2/5A replicate-2.xlsx
- SD figure 5/5A/5A replicate-3/
- SD figure 5/5A/5A replicate-3/5A replicate-3.xlsx
- SD figure 5/5A/5A replicate-4/
- SD figure 5/5A/5A replicate-4/5A replicate-4.xlsx
- SD figure 5/5A/5A.xlsx
- SD figure 5/5B/
- SD figure 5/5B/5B replicate-1/
- SD figure 5/5B/5B replicate-1/5B replicate-1.xlsx
- SD figure 5/5B/5B replicate-2/
- SD figure 5/5B/5B replicate-2/5B replicate-2.xlsx
- SD figure 5/5B/5B replicate-3/
- SD figure 5/5B/5B replicate-3/5B replicate-3.xlsx
- SD figure 5/5B/5B.xlsx
- SD figure 5/5C/
- SD figure 5/5C/5C replicate-1/
- SD figure 5/5C/5C replicate-1/IP P97/
- SD figure 5/5C/5C replicate-1/IP P97/IP P97.tif
- SD figure 5/5C/5C replicate-1/IP TRA-2/
- SD figure 5/5C/5C replicate-1/IP TRA-2/IP TRA-2.tif
- SD figure 5/5C/5C replicate-1/lysate P97/
- SD figure 5/5C/5C replicate-1/lysate P97/lysate P97.tif
- SD figure 5/5C/5C replicate-1/lysate TRA-2/
- SD figure 5/5C/5C replicate-1/lysate TRA-2/lysate TRA-2.tif
- SD figure 5/5C/5C replicate-2/
- SD figure 5/5C/5C replicate-2/IP P97/
- SD figure 5/5C/5C replicate-2/IP P97/IP P97.tif
- SD figure 5/5C/5C replicate-2/IP TRA-2/
- SD figure 5/5C/5C replicate-2/IP TRA-2/IP TRA-2.tif
- SD figure 5/5C/5C replicate-2/lysate P97/
- SD figure 5/5C/5C replicate-2/lysate P97/lysate P97.tif
- SD figure 5/5C/5C replicate-2/lysate TRA-2/
- SD figure 5/5C/5C replicate-2/lysate TRA-2/lysate TRA-2.tif
- SD figure 5/5C/5C replicate-3/
- SD figure 5/5C/5C replicate-3/IP P97/
- SD figure 5/5C/5C replicate-3/IP P97/IP P97.tif
- SD figure 5/5C/5C replicate-3/IP TRA-2/
- SD figure 5/5C/5C replicate-3/IP TRA-2/IP TRA-2.tif
- SD figure 5/5C/5C replicate-3/lysate P97/
- SD figure 5/5C/5C replicate-3/lysate P97/lysate P97.tif
- SD figure 5/5C/5C replicate-3/lysate TRA-2/
- SD figure 5/5C/5C replicate-3/lysate TRA-2/lysate TRA-2.tif
- SD figure 5/5C/5C.tif
- SD figure 5/5D/
- SD figure 5/5D/5D replicate-1/
- SD figure 5/5D/5D replicate-1/5D replicate-1.xlsx
- SD figure 5/5D/5D replicate-2/
- SD figure 5/5D/5D replicate-2/5D replicate-2.xlsx
- SD figure 5/5D/5D replicate-3/
- SD figure 5/5D/5D replicate-3/5D replicate-3.xlsx
- SD figure 5/5D/5D.xlsx
- SD figure 5/5E/
- SD figure 5/5E/5E replicate-1/
- SD figure 5/5E/5E replicate-1/5E replicate-1.xlsx
- SD figure 5/5E/5E replicate-2/
- SD figure 5/5E/5E replicate-2/5E replicate-2.xlsx
- SD figure 5/5E/5E replicate-3/
- SD figure 5/5E/5E replicate-3/5E replicate-3.xlsx
- SD figure 5/5E/5E.xlsx
