# Supplementary material for: Identification of BiP as a temperature sensor mediating temperature-induced germline sex reversal in C. elegans
Source: EMBO J. 2024 Aug 12;43(18):4020–48. doi: 10.1038/s44318-024-00197-z (PMC11405683; doi:10.1038/s44318-024-00197-z)
Supplement: Supplementary file 7 — Source data Fig. 5 [file 44318_2024_197_MOESM7_ESM.zip › SD figure 5/5A/5A replicate-1/5A replicate-1.xlsx]

## Sheet: Fig.5A
	KI [TRA-2::GFP::3XFlag]			cdc-48.1(lf);KI [TRA-2::GFP::3XFlag]
Intensity of TRA-2::GFP per nucleus	vector control	hsp-4(RNAi)+vector control	hsp-4(RNAi)+cul-2(RNAi)	vector control	hsp-4(RNAi)+vector control	hsp-4(RNAi)+cul-2(RNAi)
Biologically independent experiment-1	266	275	237	247	243	272
	253	224	247	262	251	299
	209	206	221	227	224	264
	224	238	226	249	253	226
	218	234	228	253	223	256
	210	216	232	275	238	279
	214	220	239	273	273	288
	216	253	250	194	202	221
	212	243	251	213	203	235
	209	235	254	228	218	279
	214	218	196	234	226	252
	222	202	200	240	227	261
	235	145	213	256	211	263
	223	147	221	239	231	233
	209	158	221	261	241	245
	207	150	239	312	186	214
	236	222	250	233	216	221
	221	228	199	250	225	231
	210	239	206	320	208	263
	223	178	211	228	224	296
	261	182	212	249	232	244
	265	196	226	257	187	245
	256	202	207	219	188	250
	239	198	218	228	192	206
	230	233	223	247	197	224
	260	232	225	249	221	326
	280	200	235	253	197	345
	249	203	193	264	201	229
	244	208	204	280	202	253
	244	230	206	308	204	274
	295	229	194	282	227	263
	287	232	227	285	242	275
	265	226	241	287	214	308
	257	213	289	233	214	253
	233	219	227	239	190	260
	258	194	266	240	208	210
	279	222	266	250	216	253
	263	229	222	250	190	260
	276	205	264	260	191	283
	316	252	264	270	193	230
	285	251	196	228	240	235
	250	252	199	231	246	254
	230	233	207	235	212	254
	243	209	210	240	227	266
	251	218	214	241	208	317
	257	222	237	229	224	256
	237	212	240	230	233	274
	254	224	271	238	207	285
	274	242	217	230	224	230
	241	202	219	255	219	236
	239	230	230	262	223	240
	237	205	198	188	220	244
	228	219	205	216	225	257
	215	215	228	219	237	265
			231	224		267
				236		276
						249
						274
						304
						298
						305
						339
						376
						319
						292
						303
						289
						350
						301
						252
						265
						300
						308
						324
						311
						303
						369
						290
						296
						305
						249
						211
						233
						267
						214
						290
						306
						262
						265
						281
						285
						310
						278
						301
						289
						296
						295
						334
						328
						341
						306
						358
						238
						227
						372
						372
						396
						412
						444
						249
						265
						268
						320
						348
						362
						292
						295
						304
						269
						309
						296
						350
						349
						311
						307
						327
						430
						327
						322
						338
						352
						415
						414
						273
						285
						305
						325
						305
						307
						442
						343
						356
						287
						326
						323
						342
						342
						358
						385
						314
						425
