# Supplementary material for: Identification of BiP as a temperature sensor mediating temperature-induced germline sex reversal in C. elegans
Source: EMBO J. 2024 Aug 12;43(18):4020–48. doi: 10.1038/s44318-024-00197-z (PMC11405683; doi:10.1038/s44318-024-00197-z)
Supplement: Supplementary file 7 — Source data Fig. 5 [file 44318_2024_197_MOESM7_ESM.zip › SD figure 5/5A/5A replicate-2/5A replicate-2.xlsx]

## Sheet: Fig.5A
	KI [TRA-2::GFP::3XFlag]			cdc-48.1(lf);KI [TRA-2::GFP::3XFlag]
Intensity of TRA-2::GFP per nucleus	vector control	hsp-4(RNAi)+vector control	hsp-4(RNAi)+cul-2(RNAi)	vector control	hsp-4(RNAi)+vector control	hsp-4(RNAi)+cul-2(RNAi)
Biologically independent experiment-2	299	215	259	250	251	235
	272	196	262	290	264	222
	305	197	239	250	203	267
	294	218	242	246	212	237
	252	233	215	205	219	249
	258	200	217	253	200	292
	226	225	200	200	211	213
	238	190	219	209	215	298
	315	240	214	280	219	297
	253	192	242	266	203	280
	283	188	256	257	225	242
	277	240	228	279	240	240
	284	250	228	247	214	233
	335	242	251	289	215	241
	311	231	249	236	204	325
	265	300	273	249	221	222
	217	216	231	217	209	243
	245	231	252	233	240	242
	238	253	208	268	219	240
	238	261	229	223	222	260
	249	266	232	252	227	260
	271	274	232	216	209	268
	267	223	238	240	218	268
	289	232	238	223	218	287
	198	223	244	227	234	267
	223	198	244	192	228	252
	234	210	213	197	206	263
	227	201	222	211	187	272
	213	209	271	230	214	328
	233	274	245	232	233	270
	237	279	226	226	209	276
	244	245	226	222	209	263
	233	198	255	213	233	269
	256	200	251	214	204	270
	234	214	242	227	212	252
	227	197	252	255	261	219
	254	204	266	241	225	226
	248	231	263	250	207	243
	270	221	225	222	204	290
	227	215	226	236	200	285
	249	222	242	269	205	293
	274	240	209	247	220	297
	261	249	222	231	205	284
	280	233	246	257	218	262
	273	228	223	268	239	254
	258	209	255	244	254	231
	238	214	271	238	205	307
	264	297	216	264	212	307
	234	223	274	211	225	208
	295	222	261	248	221	207
	267	220	275	235	194	267
	332	220	258	303	204	275
	325	244	258	253	225	300
	239	234	267	223	198	335
	248	225	226	228	201
	266	202	234	261	251
	247		313	207	287
			272	218
			227	232
			242	256
			225	271
			231	260
			244	243
				248
