# Supplementary material for: Identification of BiP as a temperature sensor mediating temperature-induced germline sex reversal in C. elegans
Source: EMBO J. 2024 Aug 12;43(18):4020–48. doi: 10.1038/s44318-024-00197-z (PMC11405683; doi:10.1038/s44318-024-00197-z)
Supplement: Supplementary file 7 — Source data Fig. 5 [file 44318_2024_197_MOESM7_ESM.zip › SD figure 5/5A/5A replicate-3/5A replicate-3.xlsx]

## Sheet: Fig.5A
	KI [TRA-2::GFP::3XFlag]			cdc-48.1(lf);KI [TRA-2::GFP::3XFlag]
Intensity of TRA-2::GFP per nucleus	vector control	hsp-4(RNAi)+vector control	hsp-4(RNAi)+cul-2(RNAi)	vector control	hsp-4(RNAi)+vector control	hsp-4(RNAi)+cul-2(RNAi)
Biologically independent experiment-3	227	205	288	216	203	249
	241	203	303	252	221	274
	238	226	237	225	239	304
	240	206	222	219	247	298
	231	229	212	322	197	305
	247	209	207	288	208	339
	235	217	286	291	214	376
	247	196	306	280	204	319
	278	218	223	254	190	292
	299	245	296	237	219	303
	289	272	267	228	215	289
	309	203	255	232	217	350
	302	212	229	244	203	301
	285	224	229	224	199	252
	283	223	229	201	220	265
	252	222	281	210	240	300
	255	191	253	206	206	308
	274	204	344	206	225	324
	271	212	277	216	232	311
	271	203	197	203	205	303
	258	237	294	239	215	369
	267	232	244	209	228	290
	250	205	253	227	220	296
	304	249	243	223	224	305
	238	207	315	190	221	249
	283	214	238	305	226	211
	243	194	205	208	237	233
	257	190	215	199	256	267
	216	206	234	232	238	214
	220	204	245	251	217	290
	258	197	248	248	288	306
	285	201	231	231	257	262
	296	207	243	218	234	265
	285	224	226	216	249	281
	218	255	249	250	215	285
	213	226	271	241	224	310
	248	190	245	309	238	278
	239	195	291	267	193	301
	262	205	238	227	218	289
	268	191	292	227	236	296
	302	179	358	227	188	295
	241	283	389	246	202	334
	259	270	275	278	219	328
	260	253	233	262	202	341
	252	254	248	231	205	306
	253	220	245	240	204	358
	247	228	249	268	227	238
	250	210	246	205	230	227
	267	232	298	217	236
	232	211	224	212	218
	207	212	227	227	291
	225	200	247	228	280
	233	221	273	217	266
	245	202		225	206
	260	195		231	236
	275	200
	240
