# Supplementary material for: Identification of BiP as a temperature sensor mediating temperature-induced germline sex reversal in C. elegans
Source: EMBO J. 2024 Aug 12;43(18):4020–48. doi: 10.1038/s44318-024-00197-z (PMC11405683; doi:10.1038/s44318-024-00197-z)
Supplement: Supplementary file 7 — Source data Fig. 5 [file 44318_2024_197_MOESM7_ESM.zip › SD figure 5/5A/5A replicate-4/5A replicate-4.xlsx]

## Sheet: Fig.5A
	KI [TRA-2::GFP::3XFlag]			cdc-48.1(lf);KI [TRA-2::GFP::3XFlag]
Intensity of TRA-2::GFP per nucleus	vector control	hsp-4(RNAi)+vector control	hsp-4(RNAi)+cul-2(RNAi)	vector control	hsp-4(RNAi)+vector control	hsp-4(RNAi)+cul-2(RNAi)
Biologically independent experiment-4	281	316	256	227	209	372
	251	288	261	247	228	372
	258	209	337	260	228	396
	245	222	261	270	248	412
	250	223	272	247	240	444
	247	228	264	252	209	249
	245	239	304	274	234	265
	253	191	256	323	237	268
	307	201	270	263	208	320
	293	202	236	274	217	348
	325	206	271	285	218	362
	250	211	280	270	228	292
	238	218	268	307	228	295
	251	225	291	313	237	304
	329	225	293	215	287	269
	339	246	299	236	210	309
	349	197	228	264	233	296
	276	203	232	274	237	350
	309	207	265	293	240	349
	283	230	323	302	242	311
	319	248	287	323	222	307
	286	187	246	249	232	327
	258	194	283	277	209	430
	293	195	210	295	236	327
	251	203	246	306	237	322
	230	207	277	219	235	338
	247	205	246	239	245	352
	228	211	283	260	260	415
	202	227	259	261	178	414
	215	211	274	272	198	273
	235	220	286	231	210	285
	228	225	268	236	212	305
	209	235	286	244	226	325
	278	239	255	261	260	305
	266	254	274	284	220	307
	253	259	246	235	224	442
	256	277	306	262	233	343
	229	208	319	318	200	356
	238	220	252	340	205	287
	268	224	262	289	207	326
	250	195	294	316	213	323
	233	197	322	273	217	342
	263	224	387	285	210	342
	260	235	240	245	216	358
	266	245	259	285	230	385
	237	217	273	318	242	314
	252	208	289	233	230	425
	224	210	297	247	258
	231	195	308	249
	241	196	240
	252	202	289
	241	206	295
	270	201	318
	267	211
	306	215
	306	221
		190
		197
		199
		211
		219
		222
		227
		245
