# Supplementary material for: Identification of BiP as a temperature sensor mediating temperature-induced germline sex reversal in C. elegans
Source: EMBO J. 2024 Aug 12;43(18):4020–48. doi: 10.1038/s44318-024-00197-z (PMC11405683; doi:10.1038/s44318-024-00197-z)
Supplement: Supplementary file 7 — Source data Fig. 5 [file 44318_2024_197_MOESM7_ESM.zip › SD figure 5/5A/5A.xlsx]

## Sheet: Fig.5A
	KI [TRA-2::GFP::3XFlag]			cdc-48.1(lf);KI [TRA-2::GFP::3XFlag]
Intensity of TRA-2::GFP per nucleus	vector control	hsp-4(RNAi)+vector control	hsp-4(RNAi)+cul-2(RNAi)	vector control	hsp-4(RNAi)+vector control	hsp-4(RNAi)+cul-2(RNAi)
Biologically independent experiment-1	266	275	237	247	243	272
	253	224	247	262	251	299
	209	206	221	227	224	264
	224	238	226	249	253	226
	218	234	228	253	223	256
	210	216	232	275	238	279
	214	220	239	273	273	288
	216	253	250	194	202	221
	212	243	251	213	203	235
	209	235	254	228	218	279
	214	218	196	234	226	252
	222	202	200	240	227	261
	235	145	213	256	211	263
	223	147	221	239	231	233
	209	158	221	261	241	245
	207	150	239	312	186	214
	236	222	250	233	216	221
	221	228	199	250	225	231
	210	239	206	320	208	263
	223	178	211	228	224	296
	261	182	212	249	232	244
	265	196	226	257	187	245
	256	202	207	219	188	250
	239	198	218	228	192	206
	230	233	223	247	197	224
	260	232	225	249	221	326
	280	200	235	253	197	345
	249	203	193	264	201	229
	244	208	204	280	202	253
	244	230	206	308	204	274
	295	229	194	282	227	263
	287	232	227	285	242	275
	265	226	241	287	214	308
	257	213	289	233	214	253
	233	219	227	239	190	260
	258	194	266	240	208	210
	279	222	266	250	216	253
	263	229	222	250	190	260
	276	205	264	260	191	283
	316	252	264	270	193	230
	285	251	196	228	240	235
	250	252	199	231	246	254
	230	233	207	235	212	254
	243	209	210	240	227	266
	251	218	214	241	208	317
	257	222	237	229	224	256
	237	212	240	230	233	274
	254	224	271	238	207	285
	274	242	217	230	224	230
	241	202	219	255	219	236
	239	230	230	262	223	240
	237	205	198	188	220	244
	228	219	205	216	225	257
	215	215	228	219	237	265
			231	224		267
				236		276
Biologically independent experiment-2	299	215	259	250	251	235
	272	196	262	290	264	222
	305	197	239	250	203	267
	294	218	242	246	212	237
	252	233	215	205	219	249
	258	200	217	253	200	292
	226	225	200	200	211	213
	238	190	219	209	215	298
	315	240	214	280	219	297
	253	192	242	266	203	280
	283	188	256	257	225	242
	277	240	228	279	240	240
	284	250	228	247	214	233
	335	242	251	289	215	241
	311	231	249	236	204	325
	265	300	273	249	221	222
	217	216	231	217	209	243
	245	231	252	233	240	242
	238	253	208	268	219	240
	238	261	229	223	222	260
	249	266	232	252	227	260
	271	274	232	216	209	268
	267	223	238	240	218	268
	289	232	238	223	218	287
	198	223	244	227	234	267
	223	198	244	192	228	252
	234	210	213	197	206	263
	227	201	222	211	187	272
	213	209	271	230	214	328
	233	274	245	232	233	270
	237	279	226	226	209	276
	244	245	226	222	209	263
	233	198	255	213	233	269
	256	200	251	214	204	270
	234	214	242	227	212	252
	227	197	252	255	261	219
	254	204	266	241	225	226
	248	231	263	250	207	243
	270	221	225	222	204	290
	227	215	226	236	200	285
	249	222	242	269	205	293
	274	240	209	247	220	297
	261	249	222	231	205	284
	280	233	246	257	218	262
	273	228	223	268	239	254
	258	209	255	244	254	231
	238	214	271	238	205	307
	264	297	216	264	212	307
	234	223	274	211	225	208
	295	222	261	248	221	207
	267	220	275	235	194	267
	332	220	258	303	204	275
	325	244	258	253	225	300
	239	234	267	223	198	335
	248	225	226	228	201
	266	202	234	261	251
	247		313	207	287
			272	218
			227	232
			242	256
			225	271
			231	260
			244	243
				248
Biologically independent experiment-3	227	205	288	216	203	249
	241	203	303	252	221	274
	238	226	237	225	239	304
	240	206	222	219	247	298
	231	229	212	322	197	305
	247	209	207	288	208	339
	235	217	286	291	214	376
	247	196	306	280	204	319
	278	218	223	254	190	292
	299	245	296	237	219	303
	289	272	267	228	215	289
	309	203	255	232	217	350
	302	212	229	244	203	301
	285	224	229	224	199	252
	283	223	229	201	220	265
	252	222	281	210	240	300
	255	191	253	206	206	308
	274	204	344	206	225	324
	271	212	277	216	232	311
	271	203	197	203	205	303
	258	237	294	239	215	369
	267	232	244	209	228	290
	250	205	253	227	220	296
	304	249	243	223	224	305
	238	207	315	190	221	249
	283	214	238	305	226	211
	243	194	205	208	237	233
	257	190	215	199	256	267
	216	206	234	232	238	214
	220	204	245	251	217	290
	258	197	248	248	288	306
	285	201	231	231	257	262
	296	207	243	218	234	265
	285	224	226	216	249	281
	218	255	249	250	215	285
	213	226	271	241	224	310
	248	190	245	309	238	278
	239	195	291	267	193	301
	262	205	238	227	218	289
	268	191	292	227	236	296
	302	179	358	227	188	295
	241	283	389	246	202	334
	259	270	275	278	219	328
	260	253	233	262	202	341
	252	254	248	231	205	306
	253	220	245	240	204	358
	247	228	249	268	227	238
	250	210	246	205	230	227
	267	232	298	217	236
	232	211	224	212	218
	207	212	227	227	291
	225	200	247	228	280
	233	221	273	217	266
	245	202		225	206
	260	195		231	236
	275	200
	240
Biologically independent experiment-4	281	316	256	227	209	372
	251	288	261	247	228	372
	258	209	337	260	228	396
	245	222	261	270	248	412
	250	223	272	247	240	444
	247	228	264	252	209	249
	245	239	304	274	234	265
	253	191	256	323	237	268
	307	201	270	263	208	320
	293	202	236	274	217	348
	325	206	271	285	218	362
	250	211	280	270	228	292
	238	218	268	307	228	295
	251	225	291	313	237	304
	329	225	293	215	287	269
	339	246	299	236	210	309
	349	197	228	264	233	296
	276	203	232	274	237	350
	309	207	265	293	240	349
	283	230	323	302	242	311
	319	248	287	323	222	307
	286	187	246	249	232	327
	258	194	283	277	209	430
	293	195	210	295	236	327
	251	203	246	306	237	322
	230	207	277	219	235	338
	247	205	246	239	245	352
	228	211	283	260	260	415
	202	227	259	261	178	414
	215	211	274	272	198	273
	235	220	286	231	210	285
	228	225	268	236	212	305
	209	235	286	244	226	325
	278	239	255	261	260	305
	266	254	274	284	220	307
	253	259	246	235	224	442
	256	277	306	262	233	343
	229	208	319	318	200	356
	238	220	252	340	205	287
	268	224	262	289	207	326
	250	195	294	316	213	323
	233	197	322	273	217	342
	263	224	387	285	210	342
	260	235	240	245	216	358
	266	245	259	285	230	385
	237	217	273	318	242	314
	252	208	289	233	230	425
	224	210	297	247	258
	231	195	308	249
	241	196	240
	252	202	289
	241	206	295
	270	201	318
	267	211
	306	215
	306	221
		190
		197
		199
		211
		219
		222
		227
		245
