# Supplementary material for: Identification of BiP as a temperature sensor mediating temperature-induced germline sex reversal in C. elegans
Source: EMBO J. 2024 Aug 12;43(18):4020–48. doi: 10.1038/s44318-024-00197-z (PMC11405683; doi:10.1038/s44318-024-00197-z)
Supplement: Supplementary file 7 — Source data Fig. 5 [file 44318_2024_197_MOESM7_ESM.zip › SD figure 5/5B/5B replicate-1/5B replicate-1.xlsx]

## Sheet: Fig.5B
	Control			cdc-48.1(lf)
Sperm number per germline arm	vector control	hsp-4(RNAi)+vector control	hsp-4(RNAi)+cul-2(RNAi)	vector control	hsp-4(RNAi)+vector control	hsp-4(RNAi)+cul-2(RNAi)
Biologically independent experiment-1	128	167	256	114	124	16
	105	333	504	138	88	21
	87	716	168	171	135	24
	111	240	168	154	104	22
	93	552	303	140	74	308
	99	204	216	150	121	42
	98	150	260	107	184	21
	123	604	132	125	269	20
	106	652	132	104	136	102
	196	258	382	145	138	16
	165	500	321	163	134	0
	139	431	214	104	235	49
	132	516	238	171	196	28
	189	140	224	171	178	36
	150	272	193	141	180	36
	187	308	60	132	232	0
	157	196	134	150	156	55
	167	524	160	147	222	48
	151	660	124	162	129	12
	115	340	280	130	679	26
	161	316	198	118	369	0
	200	176	304	138	726	0
	127	132	196	121	263	39
	172	152	162	135	497
	139	353	219	123
		191		134
		408		115
		748		196
