# Supplementary material for: Identification of BiP as a temperature sensor mediating temperature-induced germline sex reversal in C. elegans
Source: EMBO J. 2024 Aug 12;43(18):4020–48. doi: 10.1038/s44318-024-00197-z (PMC11405683; doi:10.1038/s44318-024-00197-z)
Supplement: Supplementary file 7 — Source data Fig. 5 [file 44318_2024_197_MOESM7_ESM.zip › SD figure 5/5B/5B replicate-2/5B replicate-2.xlsx]

## Sheet: Fig.5B
	Control			cdc-48.1(lf)
Sperm number per germline arm	vector control	hsp-4(RNAi)+vector control	hsp-4(RNAi)+cul-2(RNAi)	vector control	hsp-4(RNAi)+vector control	hsp-4(RNAi)+cul-2(RNAi)
Biologically independent experiment-2	144	265	280	139	194	50
	132	196	0	136	280	16
	124	316	112	168	120	40
	87	236	16	113	188	12
	116	168	196	126	76	44
	130	280	12	129	128	160
	100	268	520	141	200	20
	106	232	128	126	128	0
	158	280	291	152	36	0
	160	144	148	130	236	32
	142	172	318	104	148	0
	116	312	51	128	187	0
	128	285	164	122	164	232
	120	236	216	120	108	140
	82	212	435	111	93	32
	153	191	308	164	96	0
	137	239	154	139	114	0
		331	316	154	120	42
		380	216	85		0
		220	0	131	304	88
		192	4	165	160	80
		197	20	128	172	20
		160	0	170	165	32
		228	0	120	156	52
		220	0	157	148	116
		146	328	98	228	268
		222	0	166	173	36
		228	0	124	144	0
		156	0	147	72	0
				136
				122
