# Supplementary material for: Identification of BiP as a temperature sensor mediating temperature-induced germline sex reversal in C. elegans
Source: EMBO J. 2024 Aug 12;43(18):4020–48. doi: 10.1038/s44318-024-00197-z (PMC11405683; doi:10.1038/s44318-024-00197-z)
Supplement: Supplementary file 7 — Source data Fig. 5 [file 44318_2024_197_MOESM7_ESM.zip › SD figure 5/5B/5B replicate-3/5B replicate-3.xlsx]

## Sheet: Fig.5B
	Control			cdc-48.1(lf)
Sperm number per germline arm	vector control	hsp-4(RNAi)+vector control	hsp-4(RNAi)+cul-2(RNAi)	vector control	hsp-4(RNAi)+vector control	hsp-4(RNAi)+cul-2(RNAi)
Biologically independent experiment-3	165	268	268	120	144	350
	150	348	192	100	196	33
	186	256	232	124	80	62
	129	296	256	142	80	138
	136	240	296	136	268	192
	165	256	290	90	228	156
	132	208	256	124	240	265
	181	196	68	148	120	12
	124	280	240	82	240	176
	90	128	24	112	80	192
	132	280	0	75	192	216
	70	232	0	135	190	225
	144	64	188	116	260	64
	128	284	231	138	503	176
	160	224	240	156	276	160
	120	208	188	90	230	76
	158	288	240	145	62	90
	130	240	196	168	200	88
	165	200	320	134	240	156
	136	160	440	138	240	100
	112	308	230	140	200	100
	112	400	184	173	108	20
	130	292	220	119	120	176
		288	228	168	364	55
		120	368	117	288	78
		400	208	124		152
			224	154		56
			0			185
						252
						0
						0
						0
						0
						0
