# Supplementary material for: Identification of BiP as a temperature sensor mediating temperature-induced germline sex reversal in C. elegans
Source: EMBO J. 2024 Aug 12;43(18):4020–48. doi: 10.1038/s44318-024-00197-z (PMC11405683; doi:10.1038/s44318-024-00197-z)
Supplement: Supplementary file 7 — Source data Fig. 5 [file 44318_2024_197_MOESM7_ESM.zip › SD figure 5/5B/5B.xlsx]

## Sheet: Fig.5B
	Control			cdc-48.1(lf)
Sperm number per germline arm	vector control	hsp-4(RNAi)+vector control	hsp-4(RNAi)+cul-2(RNAi)	vector control	hsp-4(RNAi)+vector control	hsp-4(RNAi)+cul-2(RNAi)
Biologically independent experiment-1	128	167	256	114	124	16
	105	333	504	138	88	21
	87	716	168	171	135	24
	111	240	168	154	104	22
	93	552	303	140	74	308
	99	204	216	150	121	42
	98	150	260	107	184	21
	123	604	132	125	269	20
	106	652	132	104	136	102
	196	258	382	145	138	16
	165	500	321	163	134	0
	139	431	214	104	235	49
	132	516	238	171	196	28
	189	140	224	171	178	36
	150	272	193	141	180	36
	187	308	60	132	232	0
	157	196	134	150	156	55
	167	524	160	147	222	48
	151	660	124	162	129	12
	115	340	280	130	679	26
	161	316	198	118	369	0
	200	176	304	138	726	0
	127	132	196	121	263	39
	172	152	162	135	497
	139	353	219	123
		191		134
		408		115
		748		196
Biologically independent experiment-2	144	265	280	139	194	50
	132	196	0	136	280	16
	124	316	112	168	120	40
	87	236	16	113	188	12
	116	168	196	126	76	44
	130	280	12	129	128	160
	100	268	520	141	200	20
	106	232	128	126	128	0
	158	280	291	152	36	0
	160	144	148	130	236	32
	142	172	318	104	148	0
	116	312	51	128	187	0
	128	285	164	122	164	232
	120	236	216	120	108	140
	82	212	435	111	93	32
	153	191	308	164	96	0
	137	239	154	139	114	0
		331	316	154	120	42
		380	216	85		0
		220	0	131	304	88
		192	4	165	160	80
		197	20	128	172	20
		160	0	170	165	32
		228	0	120	156	52
		220	0	157	148	116
		146	328	98	228	268
		222	0	166	173	36
		228	0	124	144	0
		156	0	147	72	0
				136
				122
Biologically independent experiment-3	165	268	268	120	144	350
	150	348	192	100	196	33
	186	256	232	124	80	62
	129	296	256	142	80	138
	136	240	296	136	268	192
	165	256	290	90	228	156
	132	208	256	124	240	265
	181	196	68	148	120	12
	124	280	240	82	240	176
	90	128	24	112	80	192
	132	280	0	75	192	216
	70	232	0	135	190	225
	144	64	188	116	260	64
	128	284	231	138	503	176
	160	224	240	156	276	160
	120	208	188	90	230	76
	158	288	240	145	62	90
	130	240	196	168	200	88
	165	200	320	134	240	156
	136	160	440	138	240	100
	112	308	230	140	200	100
	112	400	184	173	108	20
	130	292	220	119	120	176
		288	228	168	364	55
		120	368	117	288	78
		400	208	124		152
			224	154		56
			0			185
						252
						0
						0
						0
						0
						0
