# Supplementary material for: Identification of BiP as a temperature sensor mediating temperature-induced germline sex reversal in C. elegans
Source: EMBO J. 2024 Aug 12;43(18):4020–48. doi: 10.1038/s44318-024-00197-z (PMC11405683; doi:10.1038/s44318-024-00197-z)
Supplement: Supplementary file 7 — Source data Fig. 5 [file 44318_2024_197_MOESM7_ESM.zip › SD figure 5/5D/5D replicate-1/5D replicate-1.xlsx]

## Sheet: Fig.5D
	KI [TRA-2::GFP::3XFlag]			cdc-48.1(lf);KI [TRA-2::GFP::3XFlag]
Intensity of TRA-2::GFP per nucleus	RNAi control (cool temperature)	RNAi control (warmer temperature)	cul-2(RNAi) (warmer temperature)	RNAi control (cool temperature)	RNAi control (warmer temperature)	cul-2(RNAi) (warmer temperature)
Biologically independent experiment-1	249	250	255	253	241	317
	266	263	278	264	233	345
	242	217	278	265	233	306
	261	256	316	271	252	266
	230	268	248	250	234	273
	239	235	205	260	255	231
	237	246	308	230	244	267
	235	224	354	231	215	238
	249	257	283	298	225	272
	251	255	247	261	246	261
	258	237	258	255	217	325
	240	231	219	266	238	303
	258	270	278	234	195	233
	249	256	249	246	222	224
	222	243	210	239	207	291
	257	196	238	270	217	267
	275	216	253	282	206	262
	271	248	265	388	213	258
	266	229	242	370	182	255
	245	250	224	252	181	259
	248	222	246	231	247	233
	249	255	242	220	227	281
	235	230	273	223	228	250
	252	217	281	274	247	304
	249	235	325	257	223	282
	243	248	263	243	218	261
	211	272	260	227	223	268
	250	272	253	252	216	262
	246	240	264	225	223	274
	264	240	265	308	211	281
	249	216	253	249	206	238
	261	233	285	252	206	279
	216	263	247	267		257
	268	229	211	253		332
	235	249	254			266
	262	242	252			264
	261	223	233			261
	247	227	240			272
		206	244			262
		229	264			296
		218	227			323
		222	240			292
		221	218			245
		223	279			286
		221	289			306
		200	309			349
		224	267			333
		225	326
		240	290
		243	295
		232	285
		225	236
		195	249
		224	229
		227	246
		245	248
		227	242
		226	255
		183
		190
		177
