# Supplementary material for: Identification of BiP as a temperature sensor mediating temperature-induced germline sex reversal in C. elegans
Source: EMBO J. 2024 Aug 12;43(18):4020–48. doi: 10.1038/s44318-024-00197-z (PMC11405683; doi:10.1038/s44318-024-00197-z)
Supplement: Supplementary file 7 — Source data Fig. 5 [file 44318_2024_197_MOESM7_ESM.zip › SD figure 5/5D/5D replicate-2/5D replicate-2.xlsx]

## Sheet: Fig.5D
	KI [TRA-2::GFP::3XFlag]			cdc-48.1(lf);KI [TRA-2::GFP::3XFlag]
Intensity of TRA-2::GFP per nucleus	RNAi control (cool temperature)	RNAi control (warmer temperature)	cul-2(RNAi) (warmer temperature)	RNAi control (cool temperature)	RNAi control (warmer temperature)	cul-2(RNAi) (warmer temperature)
Biologically independent experiment-2	311	239	258	279	243	277
	275	211	322	274	267	240
	302	230	270	259	255	254
	300	230	296	290	275	273
	254	223	293	290	247	271
	320	259	290	243	270	249
	300	240	289	261	261	324
	317	223	270	311	274	304
	249	205	224	287	250	304
	272	217	228	349	235	308
	281	221	230	345	239	236
	269	236	270	279	220	227
	326	216	306	248	239	293
	335	212	268	266	232	218
	288	203	278	227	227	296
	302	223	271	245	221	276
	252	234	271	283	225	269
	360	232	278	287	227	283
	283	212	283	258	218	256
	303	219	315	307	234	341
	253	218	280	243	235	284
	251	206	255	330	200	296
	245	219	269	256	193	277
	258	220	206	254	216	289
	288	190	247	248	208	291
	313	216	235	270	224	324
	257	209	229	299	225	264
	298	203	212	254	250	230
	280	210	215	248	239	276
	275	239	244	315	244	236
	344	245	221	367	217	262
	250	242	247	337	232	225
	287	199	218	245	212	265
	321	232	235	250	255	265
	280	205	259	301	218	271
	267	228	256	270	216	270
	207	206	242	246	239	258
	309	250	296	236	219	281
	281	244	265	299	212	237
	309	217	277	354	209	332
	333	204	271	317	225	279
	353	198	231	334	237	290
	278	205	256	278	229	279
	243	208	274	317	224	327
	273	233	261	245	225	307
	275	197	276	297	237	344
	251	225	246	319	232
	261	228	272	295	224
	332	238	235	314	229
	307	243	327	316	223
	306	250	253	280	230
	292	215	241	290
	269	220		292
	301			273
				291
				272
				250
