# Supplementary material for: Identification of BiP as a temperature sensor mediating temperature-induced germline sex reversal in C. elegans
Source: EMBO J. 2024 Aug 12;43(18):4020–48. doi: 10.1038/s44318-024-00197-z (PMC11405683; doi:10.1038/s44318-024-00197-z)
Supplement: Supplementary file 7 — Source data Fig. 5 [file 44318_2024_197_MOESM7_ESM.zip › SD figure 5/5D/5D replicate-3/5D replicate-3.xlsx]

## Sheet: Fig.5D
	KI [TRA-2::GFP::3XFlag]			cdc-48.1(lf);KI [TRA-2::GFP::3XFlag]
Intensity of TRA-2::GFP per nucleus	RNAi control (cool temperature)	RNAi control (warmer temperature)	cul-2(RNAi) (warmer temperature)	RNAi control (cool temperature)	RNAi control (warmer temperature)	cul-2(RNAi) (warmer temperature)
Biologically independent experiment-3	271	233	283	233	239	270
	259	231	252	254	237	297
	249	231	324	231	223	329
	273	233	315	219	212	369
	270	208	267	224	208	263
	260	219	223	235	201	237
	262	225	212	249	230	249
	215	255	261	222	217	343
	246	241	241	232	209	258
	262	228	263	252	208	302
	279	253	230	227	209	335
	231	237	283	288	227	300
	241	213	292	274	220	262
	274	219	289	242	202	304
	246	239	348	282	236	361
	251	208	300	309	212	308
	248	234	251	267	227	293
	241	234	257	232	214	286
	279	214	271	226	227	267
	249	227	230	257	208	250
	250	223	268	249	220	298
	247	230	256	239	235	254
	234	232	226	273	241	237
	258	246	258	282	223	322
	259	212	239	284	209	295
	230	240	259	315	225	272
	296	195	291	297	205	311
	264	195	289	271	197	296
	249	201	309	306	237	259
	255	213	317	270	231	270
	230	214	297	299	214	239
	264	239	297	325	206	247
	264	206	242	247	212	271
	334	208	326	299	241	247
	275	212	246	295	212	243
	248	215	218	243	206	309
	274	207	270	253	220	248
	276	220	257	305	201	315
	240	219	275	262	208	310
	240	222	282	270	224	285
	274	268	231	263	222	305
	246	260	243	281	228	284
	264	235	243	297		238
	294	246	221	256		316
	291	245	212	283
	275		225	241
			244	248
			267
			214
