# Supplementary material for: Identification of BiP as a temperature sensor mediating temperature-induced germline sex reversal in C. elegans
Source: EMBO J. 2024 Aug 12;43(18):4020–48. doi: 10.1038/s44318-024-00197-z (PMC11405683; doi:10.1038/s44318-024-00197-z)
Supplement: Supplementary file 7 — Source data Fig. 5 [file 44318_2024_197_MOESM7_ESM.zip › SD figure 5/5D/5D.xlsx]

## Sheet: Fig.5D
	KI [TRA-2::GFP::3XFlag]			cdc-48.1(lf);KI [TRA-2::GFP::3XFlag]
Intensity of TRA-2::GFP per nucleus	RNAi control (cool temperature)	RNAi control (warmer temperature)	cul-2(RNAi) (warmer temperature)	RNAi control (cool temperature)	RNAi control (warmer temperature)	cul-2(RNAi) (warmer temperature)
Biologically independent experiment-1	249	250	255	253	241	317
	266	263	278	264	233	345
	242	217	278	265	233	306
	261	256	316	271	252	266
	230	268	248	250	234	273
	239	235	205	260	255	231
	237	246	308	230	244	267
	235	224	354	231	215	238
	249	257	283	298	225	272
	251	255	247	261	246	261
	258	237	258	255	217	325
	240	231	219	266	238	303
	258	270	278	234	195	233
	249	256	249	246	222	224
	222	243	210	239	207	291
	257	196	238	270	217	267
	275	216	253	282	206	262
	271	248	265	388	213	258
	266	229	242	370	182	255
	245	250	224	252	181	259
	248	222	246	231	247	233
	249	255	242	220	227	281
	235	230	273	223	228	250
	252	217	281	274	247	304
	249	235	325	257	223	282
	243	248	263	243	218	261
	211	272	260	227	223	268
	250	272	253	252	216	262
	246	240	264	225	223	274
	264	240	265	308	211	281
	249	216	253	249	206	238
	261	233	285	252	206	279
	216	263	247	267		257
	268	229	211	253		332
	235	249	254			266
	262	242	252			264
	261	223	233			261
	247	227	240			272
		206	244			262
		229	264			296
		218	227			323
		222	240			292
		221	218			245
		223	279			286
		221	289			306
		200	309			349
		224	267			333
		225	326
		240	290
		243	295
		232	285
		225	236
		195	249
		224	229
		227	246
		245	248
		227	242
		226	255
		183
		190
		177
Biologically independent experiment-2	311	239	258	279	243	277
	275	211	322	274	267	240
	302	230	270	259	255	254
	300	230	296	290	275	273
	254	223	293	290	247	271
	320	259	290	243	270	249
	300	240	289	261	261	324
	317	223	270	311	274	304
	249	205	224	287	250	304
	272	217	228	349	235	308
	281	221	230	345	239	236
	269	236	270	279	220	227
	326	216	306	248	239	293
	335	212	268	266	232	218
	288	203	278	227	227	296
	302	223	271	245	221	276
	252	234	271	283	225	269
	360	232	278	287	227	283
	283	212	283	258	218	256
	303	219	315	307	234	341
	253	218	280	243	235	284
	251	206	255	330	200	296
	245	219	269	256	193	277
	258	220	206	254	216	289
	288	190	247	248	208	291
	313	216	235	270	224	324
	257	209	229	299	225	264
	298	203	212	254	250	230
	280	210	215	248	239	276
	275	239	244	315	244	236
	344	245	221	367	217	262
	250	242	247	337	232	225
	287	199	218	245	212	265
	321	232	235	250	255	265
	280	205	259	301	218	271
	267	228	256	270	216	270
	207	206	242	246	239	258
	309	250	296	236	219	281
	281	244	265	299	212	237
	309	217	277	354	209	332
	333	204	271	317	225	279
	353	198	231	334	237	290
	278	205	256	278	229	279
	243	208	274	317	224	327
	273	233	261	245	225	307
	275	197	276	297	237	344
	251	225	246	319	232
	261	228	272	295	224
	332	238	235	314	229
	307	243	327	316	223
	306	250	253	280	230
	292	215	241	290
	269	220		292
	301			273
				291
				272
				250
Biologically independent experiment-3	271	233	283	233	239	270
	259	231	252	254	237	297
	249	231	324	231	223	329
	273	233	315	219	212	369
	270	208	267	224	208	263
	260	219	223	235	201	237
	262	225	212	249	230	249
	215	255	261	222	217	343
	246	241	241	232	209	258
	262	228	263	252	208	302
	279	253	230	227	209	335
	231	237	283	288	227	300
	241	213	292	274	220	262
	274	219	289	242	202	304
	246	239	348	282	236	361
	251	208	300	309	212	308
	248	234	251	267	227	293
	241	234	257	232	214	286
	279	214	271	226	227	267
	249	227	230	257	208	250
	250	223	268	249	220	298
	247	230	256	239	235	254
	234	232	226	273	241	237
	258	246	258	282	223	322
	259	212	239	284	209	295
	230	240	259	315	225	272
	296	195	291	297	205	311
	264	195	289	271	197	296
	249	201	309	306	237	259
	255	213	317	270	231	270
	230	214	297	299	214	239
	264	239	297	325	206	247
	264	206	242	247	212	271
	334	208	326	299	241	247
	275	212	246	295	212	243
	248	215	218	243	206	309
	274	207	270	253	220	248
	276	220	257	305	201	315
	240	219	275	262	208	310
	240	222	282	270	224	285
	274	268	231	263	222	305
	246	260	243	281	228	284
	264	235	243	297		238
	294	246	221	256		316
	291	245	212	283
	275		225	241
			244	248
			267
			214
