# Supplementary material for: Identification of BiP as a temperature sensor mediating temperature-induced germline sex reversal in C. elegans
Source: EMBO J. 2024 Aug 12;43(18):4020–48. doi: 10.1038/s44318-024-00197-z (PMC11405683; doi:10.1038/s44318-024-00197-z)
Supplement: Supplementary file 7 — Source data Fig. 5 [file 44318_2024_197_MOESM7_ESM.zip › SD figure 5/5E/5E replicate-1/5E replicate-1.xlsx]

## Sheet: Fig.5E
	Control			cdc-48.1(lf)
Sperm number per germline arm	RNAi control (cool temperature)	RNAi control (warmer temperature)	cul-2(RNAi) (warmer temperature)	RNAi control (cool temperature)	RNAi control (warmer temperature)	cul-2(RNAi) (warmer temperature)
Biologically independent experiment-1	183	197	123	112	113	111
	153	146	63	128	133	61
	117	154	119	175	136	51
	184	142	79	144	120	72
	147	215	177	188	117	96
	156	271	142	133	137	70
	205	178	192	124	139	65
	170	182	46	188	148	81
	214	138	79	139	131	71
	155	219	64	132	128	83
	200	181	136	161	156	104
	172	206	117	136	160	47
	180	188	146	142	144	145
	88	142	90	106	158	67
	131	137	139	150	202	72
	188	156	105	149	104	56
	177	213	93	148	125	116
	164	136	91	118	100	104
	188	198	56	138	171	58
	134	154	42	199	128	73
	184	228	160	89	227	48
	169	185	89	189	163	93
	124	219	92	112	217	179
	108	153	172	127	160	60
	73	196	104	195	175	179
	174	188	28	181	174	64
	162	147	93	222	195	145
	162	154	81	155	186	51
	164	279	52	163	193	30
	173	191	38	177	199	18
	170	204	36	161	149	25
	174	191	97	161	209	19
		234	73	151	198	28
		188	39	171	184	33
		199	125		213
		249	126
		186	152
		226	143
		213	140
		180	134
			136
			91
			141
			122
