# Supplementary material for: Identification of BiP as a temperature sensor mediating temperature-induced germline sex reversal in C. elegans
Source: EMBO J. 2024 Aug 12;43(18):4020–48. doi: 10.1038/s44318-024-00197-z (PMC11405683; doi:10.1038/s44318-024-00197-z)
Supplement: Supplementary file 7 — Source data Fig. 5 [file 44318_2024_197_MOESM7_ESM.zip › SD figure 5/5E/5E replicate-2/5E replicate-2.xlsx]

## Sheet: Fig.5E
	Control			cdc-48.1(lf)
Sperm number per germline arm	RNAi control (cool temperature)	RNAi control (warmer temperature)	cul-2(RNAi) (warmer temperature)	RNAi control (cool temperature)	RNAi control (warmer temperature)	cul-2(RNAi) (warmer temperature)
Biologically independent experiment-2	185	232	64	175	174	89
	187	285	81	166	185	70
	123	215	23	160	246	71
	98	192	87	162	148	74
	192	224	104	164	158	65
	157	173	135	176	152	0
	155	231	84	120	228	88
	193	245	71	183	200	34
	159	199	67	157	205	49
	145	206	69	265	224	0
	192	263	82	194	212	30
	184	227	104	128	270	52
	94	181	64	196	230	20
	185	245	110	145	204	64
	255	158	111	137	239	91
	161	225	84	148	223	62
	165	212	93	142	164	50
	256	223	74	144	198	56
	180	260	78	181	210	44
	112	233	90	162	210	20
	149	193	90	139	293	24
	189	175	102	158	194	28
	140	187	82	72	175	39
		208		121
				196
				154
