# Supplementary material for: Identification of BiP as a temperature sensor mediating temperature-induced germline sex reversal in C. elegans
Source: EMBO J. 2024 Aug 12;43(18):4020–48. doi: 10.1038/s44318-024-00197-z (PMC11405683; doi:10.1038/s44318-024-00197-z)
Supplement: Supplementary file 7 — Source data Fig. 5 [file 44318_2024_197_MOESM7_ESM.zip › SD figure 5/5E/5E replicate-3/5E replicate-3.xlsx]

## Sheet: Fig.5E
	Control			cdc-48.1(lf)
Sperm number per germline arm	RNAi control (cool temperature)	RNAi control (warmer temperature)	cul-2(RNAi) (warmer temperature)	RNAi control (cool temperature)	RNAi control (warmer temperature)	cul-2(RNAi) (warmer temperature)
Biologically independent experiment-3	165	190	61	93	216	8
	166	220	57	139	176	30
	213	182	110	175	130	71
	187	144	58	190	199	77
	96	235	161	108	166	47
	233	228	157	160	160	35
	118	206	81	176	212	20
	176	231	114	112	163	52
	168	204	168	157	196	0
	166	186	73	110	229	0
	196	252	150	156	194	32
	148	202	101	144	208	66
	166	203	150	148	205	22
	160	148	102	151	245	8
	134	172	68	174	240	40
	148	160	50	153	246	0
	209	176	67	162	224	0
	180	223	106	171	229	4
	165	224	92	138	165	12
	128	242	84	164	239	15
	140	188	78	187	199	30
	153	213	128	128	217	16
	172	202	33	209	213	41
	173	244	96			33
		276	127			26
						78
