# Supplementary material for: Identification of BiP as a temperature sensor mediating temperature-induced germline sex reversal in C. elegans
Source: EMBO J. 2024 Aug 12;43(18):4020–48. doi: 10.1038/s44318-024-00197-z (PMC11405683; doi:10.1038/s44318-024-00197-z)
Supplement: Supplementary file 7 — Source data Fig. 5 [file 44318_2024_197_MOESM7_ESM.zip › SD figure 5/5E/5E.xlsx]

## Sheet: Fig.5E
	Control			cdc-48.1(lf)
Sperm number per germline arm	RNAi control (cool temperature)	RNAi control (warmer temperature)	cul-2(RNAi) (warmer temperature)	RNAi control (cool temperature)	RNAi control (warmer temperature)	cul-2(RNAi) (warmer temperature)
Biologically independent experiment-1	183	197	123	112	113	111
	153	146	63	128	133	61
	117	154	119	175	136	51
	184	142	79	144	120	72
	147	215	177	188	117	96
	156	271	142	133	137	70
	205	178	192	124	139	65
	170	182	46	188	148	81
	214	138	79	139	131	71
	155	219	64	132	128	83
	200	181	136	161	156	104
	172	206	117	136	160	47
	180	188	146	142	144	145
	88	142	90	106	158	67
	131	137	139	150	202	72
	188	156	105	149	104	56
	177	213	93	148	125	116
	164	136	91	118	100	104
	188	198	56	138	171	58
	134	154	42	199	128	73
	184	228	160	89	227	48
	169	185	89	189	163	93
	124	219	92	112	217	179
	108	153	172	127	160	60
	73	196	104	195	175	179
	174	188	28	181	174	64
	162	147	93	222	195	145
	162	154	81	155	186	51
	164	279	52	163	193	30
	173	191	38	177	199	18
	170	204	36	161	149	25
	174	191	97	161	209	19
		234	73	151	198	28
		188	39	171	184	33
		199	125		213
		249	126
		186	152
		226	143
		213	140
		180	134
			136
			91
			141
			122
Biologically independent experiment-2	185	232	64	175	174	89
	187	285	81	166	185	70
	123	215	23	160	246	71
	98	192	87	162	148	74
	192	224	104	164	158	65
	157	173	135	176	152	0
	155	231	84	120	228	88
	193	245	71	183	200	34
	159	199	67	157	205	49
	145	206	69	265	224	0
	192	263	82	194	212	30
	184	227	104	128	270	52
	94	181	64	196	230	20
	185	245	110	145	204	64
	255	158	111	137	239	91
	161	225	84	148	223	62
	165	212	93	142	164	50
	256	223	74	144	198	56
	180	260	78	181	210	44
	112	233	90	162	210	20
	149	193	90	139	293	24
	189	175	102	158	194	28
	140	187	82	72	175	39
		208		121
				196
				154
Biologically independent experiment-3	165	190	61	93	216	8
	166	220	57	139	176	30
	213	182	110	175	130	71
	187	144	58	190	199	77
	96	235	161	108	166	47
	233	228	157	160	160	35
	118	206	81	176	212	20
	176	231	114	112	163	52
	168	204	168	157	196	0
	166	186	73	110	229	0
	196	252	150	156	194	32
	148	202	101	144	208	66
	166	203	150	148	205	22
	160	148	102	151	245	8
	134	172	68	174	240	40
	148	160	50	153	246	0
	209	176	67	162	224	0
	180	223	106	171	229	4
	165	224	92	138	165	12
	128	242	84	164	239	15
	140	188	78	187	199	30
	153	213	128	128	217	16
	172	202	33	209	213	41
	173	244	96			33
		276	127			26
						78
