# Supplementary material for: Identification of BiP as a temperature sensor mediating temperature-induced germline sex reversal in C. elegans
Source: EMBO J. 2024 Aug 12;43(18):4020–48. doi: 10.1038/s44318-024-00197-z (PMC11405683; doi:10.1038/s44318-024-00197-z)
Supplement: Supplementary file 8 — Source data Fig. 6 [file 44318_2024_197_MOESM8_ESM.zip]

Archive with 49 entries (24 files):
- SD figure 6/
- SD figure 6/6A/
- SD figure 6/6A/6A.tif
- SD figure 6/6B/
- SD figure 6/6B/6B.tif
- SD figure 6/6C/
- SD figure 6/6C/6C.tif
- SD figure 6/6D/
- SD figure 6/6D/6D.tif
- SD figure 6/6E/
- SD figure 6/6E/6E.tif
- SD figure 6/6F/
- SD figure 6/6F/6F.tif
- SD figure 6/6G/
- SD figure 6/6G/6G replicate-1/
- SD figure 6/6G/6G replicate-1/6G replicate-1.xlsx
- SD figure 6/6G/6G replicate-2/
- SD figure 6/6G/6G replicate-2/2.xlsx
- SD figure 6/6G/6G replicate-3/
- SD figure 6/6G/6G replicate-3/3.xlsx
- SD figure 6/6G/6G.xlsx
- SD figure 6/6H/
- SD figure 6/6H/6H.tif
- SD figure 6/6I/
- SD figure 6/6I/6I.tif
- SD figure 6/6J/
- SD figure 6/6J/6J.xlsx
- SD figure 6/6L/
- SD figure 6/6L/6L replicate-1/
- SD figure 6/6L/6L replicate-1/6L replicate-1.xlsx
- SD figure 6/6L/6L replicate-2/
- SD figure 6/6L/6L replicate-2/6L replicate-2.xlsx
- SD figure 6/6L/6L replicate-3/
- SD figure 6/6L/6L replicate-3/6L replicate-3.xlsx
- SD figure 6/6L/6L.xlsx
- SD figure 6/6M/
- SD figure 6/6M/6M.tif
- SD figure 6/6N/
- SD figure 6/6N/6N.tif
- SD figure 6/6O/
- SD figure 6/6O/6O.tif
- SD figure 6/6P/
- SD figure 6/6P/6P.tif
- SD figure 6/6Q/
- SD figure 6/6Q/6Q.tif
- SD figure 6/6R/
- SD figure 6/6R/6R.tif
- SD figure 6/6S/
- SD figure 6/6S/6S.xlsx
