# Supplementary material for: Identification of BiP as a temperature sensor mediating temperature-induced germline sex reversal in C. elegans
Source: EMBO J. 2024 Aug 12;43(18):4020–48. doi: 10.1038/s44318-024-00197-z (PMC11405683; doi:10.1038/s44318-024-00197-z)
Supplement: Supplementary file 8 — Source data Fig. 6 [file 44318_2024_197_MOESM8_ESM.zip › SD figure 6/6G/6G replicate-1/6G replicate-1.xlsx]

## Sheet: Fig.6G
	Control		tra-2(lf/+)		hsp-4(lf)
Sperm number per germline arm	20 °C treatment	30 °C treatment	20 °C treatment	30 °C treatment	20 °C treatment	30 °C treatment
Biologically independent experiment-1	155	156	223	334	143	314
	141	165	200	425	179	310
	184	143	242	507	175	157
	156	158	195	334	186	274
	168	129	235	550	189	440
	162	142	230	256	189	495
	178	125	180	586	149	360
	161	138	258	399	166	384
	187	148	232	344	259	217
	153	132	218	352	130	260
	145	188	238	227	263	148
	165	140	220	333	183	480
	162	131	230	214	247	332
	126	134	186	373	142	544
	122	170	240	281	241	497
	125	120	263	354	236	557
	134	122	228	283	200	393
	138	150	236	265	206	498
	179	146	208	181	265	629
	152	142	206	291	248	775
	168	157	241	521	245
					185
