# Supplementary material for: Identification of BiP as a temperature sensor mediating temperature-induced germline sex reversal in C. elegans
Source: EMBO J. 2024 Aug 12;43(18):4020–48. doi: 10.1038/s44318-024-00197-z (PMC11405683; doi:10.1038/s44318-024-00197-z)
Supplement: Supplementary file 8 — Source data Fig. 6 [file 44318_2024_197_MOESM8_ESM.zip › SD figure 6/6G/6G replicate-2/2.xlsx]

## Sheet: Fig.6G
	Control		tra-2(lf/+)		hsp-4(lf)
Sperm number per germline arm	20 °C treatment	30 °C treatment	20 °C treatment	30 °C treatment	20 °C treatment	30 °C treatment
Biologically independent experiment-2	128	178	224	301	193	303
	162	127	168	192	207	227
	125	122	196	407	234	260
	131	164	216	369	151	152
	154	132	126	267	187	119
	181	160	164	295	168	393
	170	157	227	268	133	132
	148	154	237	460	174	375
	131	135	254	384	190	274
	113	138	201	241	142	138
	168	128	248	373	123	212
	162	131	222	390	187	174
	121	150	215	478	183	194
	173	148	212	349	164	258
	162	157	207	453	179	212
	137	140	236	379	153	261
	154	124	252	703	227	188
	212	148	206	267	184	167
	161	178	195	321	161	128
	124	167	210	392	156	473
	114	166	235	377	136	169
	138	155	193	237	221	287
		170	236	356	210	207
		144	211	335	139	125
		152		423		426
				453		385
				545		143
				392		211
				410		325
						423
						264
						231
