# Supplementary material for: Identification of BiP as a temperature sensor mediating temperature-induced germline sex reversal in C. elegans
Source: EMBO J. 2024 Aug 12;43(18):4020–48. doi: 10.1038/s44318-024-00197-z (PMC11405683; doi:10.1038/s44318-024-00197-z)
Supplement: Supplementary file 8 — Source data Fig. 6 [file 44318_2024_197_MOESM8_ESM.zip › SD figure 6/6G/6G replicate-3/3.xlsx]

## Sheet: Fig.6G
	Control		tra-2(lf/+)		hsp-4(lf)
Sperm number per germline arm	20 °C treatment	30 °C treatment	20 °C treatment	30 °C treatment	20 °C treatment	30 °C treatment
Biologically independent experiment-3	129	154	224	368	192	356
	152	127	174	289	166	340
	164	186	187	277	161	460
	159	145	176	236	192	200
	145	144	203	311	136	116
	99	172	204	302	157	240
	119	126	181	234	130	176
	134	169	130	315	193	284
	139	179	200	319	222	144
	169	174	175	297	192	136
	108	155	126	452	186	120
	139	171	132	274	179	160
	167	159	206	318	215	137
	148	163	199	312	193	120
	153	173	149	279	195	160
	160	146	202	307	214	180
	154	142	164	366	200	120
	146	153	155	415	196	280
	174	128	164	375	118	192
	161	175	138	244	118	220
	198	156	188	241	250	204
	123	145	140	381	94	228
	198	130	140	319	176	180
	150	134	163	329		336
	147	139	143	290		304
	182	151	155	244		472
	177	154	161	284		388
	156	164	192	280		308
	166	163	186	256		180
	143	151	141	330		184
	188	141	183	234		128
	169	133	138	271		288
	181	171	210	299		192
	147	152	233	396		296
	121	153	222	278		180
	190	139	217	308		132
	144	147	206	336		308
	147	131	170	225		164
	141	143		288		392
	112	165				116
	178					160
	160					121
	172					280
	153					120
	152					156
	132					164
	175					232
	176					240
	147					240
	167					200
	156					340
	126					140
	134					140
	140					180
	165					288
	146					324
						412
						332
						188
						224
						348
						184
						280
						160
						272
						136
						368
