# Supplementary material for: Identification of BiP as a temperature sensor mediating temperature-induced germline sex reversal in C. elegans
Source: EMBO J. 2024 Aug 12;43(18):4020–48. doi: 10.1038/s44318-024-00197-z (PMC11405683; doi:10.1038/s44318-024-00197-z)
Supplement: Supplementary file 8 — Source data Fig. 6 [file 44318_2024_197_MOESM8_ESM.zip › SD figure 6/6G/6G.xlsx]

## Sheet: Fig.6G
	Control		tra-2(lf/+)		hsp-4(lf)
Sperm number per germline arm	20 °C treatment	30 °C treatment	20 °C treatment	30 °C treatment	20 °C treatment	30 °C treatment
Biologically independent experiment-1	155	156	223	334	143	314
	141	165	200	425	179	310
	184	143	242	507	175	157
	156	158	195	334	186	274
	168	129	235	550	189	440
	162	142	230	256	189	495
	178	125	180	586	149	360
	161	138	258	399	166	384
	187	148	232	344	259	217
	153	132	218	352	130	260
	145	188	238	227	263	148
	165	140	220	333	183	480
	162	131	230	214	247	332
	126	134	186	373	142	544
	122	170	240	281	241	497
	125	120	263	354	236	557
	134	122	228	283	200	393
	138	150	236	265	206	498
	179	146	208	181	265	629
	152	142	206	291	248	775
	168	157	241	521	245
					185
Biologically independent experiment-2	128	178	224	301	193	303
	162	127	168	192	207	227
	125	122	196	407	234	260
	131	164	216	369	151	152
	154	132	126	267	187	119
	181	160	164	295	168	393
	170	157	227	268	133	132
	148	154	237	460	174	375
	131	135	254	384	190	274
	113	138	201	241	142	138
	168	128	248	373	123	212
	162	131	222	390	187	174
	121	150	215	478	183	194
	173	148	212	349	164	258
	162	157	207	453	179	212
	137	140	236	379	153	261
	154	124	252	703	227	188
	212	148	206	267	184	167
	161	178	195	321	161	128
	124	167	210	392	156	473
	114	166	235	377	136	169
	138	155	193	237	221	287
		170	236	356	210	207
		144	211	335	139	125
		152		423		426
				453		385
				545		143
				392		211
				410		325
						423
						264
						231
Biologically independent experiment-3	129	154	224	368	192	356
	152	127	174	289	166	340
	164	186	187	277	161	460
	159	145	176	236	192	200
	145	144	203	311	136	116
	99	172	204	302	157	240
	119	126	181	234	130	176
	134	169	130	315	193	284
	139	179	200	319	222	144
	169	174	175	297	192	136
	108	155	126	452	186	120
	139	171	132	274	179	160
	167	159	206	318	215	137
	148	163	199	312	193	120
	153	173	149	279	195	160
	160	146	202	307	214	180
	154	142	164	366	200	120
	146	153	155	415	196	280
	174	128	164	375	118	192
	161	175	138	244	118	220
	198	156	188	241	250	204
	123	145	140	381	94	228
	198	130	140	319	176	180
	150	134	163	329		336
	147	139	143	290		304
	182	151	155	244		472
	177	154	161	284		388
	156	164	192	280		308
	166	163	186	256		180
	143	151	141	330		184
	188	141	183	234		128
	169	133	138	271		288
	181	171	210	299		192
	147	152	233	396		296
	121	153	222	278		180
	190	139	217	308		132
	144	147	206	336		308
	147	131	170	225		164
	141	143		288		392
	112	165				116
	178					160
	160					121
	172					280
	153					120
	152					156
	132					164
	175					232
	176					240
	147					240
	167					200
	156					340
	126					140
	134					140
	140					180
	165					288
	146					324
						412
						332
						188
						224
						348
						184
						280
						160
						272
						136
						368
