# Supplementary material for: Identification of BiP as a temperature sensor mediating temperature-induced germline sex reversal in C. elegans
Source: EMBO J. 2024 Aug 12;43(18):4020–48. doi: 10.1038/s44318-024-00197-z (PMC11405683; doi:10.1038/s44318-024-00197-z)
Supplement: Supplementary file 8 — Source data Fig. 6 [file 44318_2024_197_MOESM8_ESM.zip › SD figure 6/6J/6J.xlsx]

## Sheet: Fig.6J
% of germline arms displaying Mog with 30 °C treatment	tra-2(lf/+)	rpn-10(lf); tra-2(lf/+)
Biologically independent experiment-1	86.3636	0
Biologically independent experiment-2	81.4815	0
Biologically independent experiment-3	80.7692	0
