# Supplementary material for: Identification of BiP as a temperature sensor mediating temperature-induced germline sex reversal in C. elegans
Source: EMBO J. 2024 Aug 12;43(18):4020–48. doi: 10.1038/s44318-024-00197-z (PMC11405683; doi:10.1038/s44318-024-00197-z)
Supplement: Supplementary file 8 — Source data Fig. 6 [file 44318_2024_197_MOESM8_ESM.zip › SD figure 6/6L/6L replicate-1/6L replicate-1.xlsx]

## Sheet: Fig.6L
Number of progeny per worm	Non-Mog	Mog
Biologically independent experiment-1	207	292
	205	191
	134	495
	207	160
	281	219
	293	338
	265	264
	233	103
	212	224
	193	476
	237	196
	254	232
	147	316
	114	210
	184	274
	219	124
	149	164
	100	232
	213	159
	125	211
	198	276
	167	335
	184	284
	249	255
	223	260
	254	228
