# Supplementary material for: Identification of BiP as a temperature sensor mediating temperature-induced germline sex reversal in C. elegans
Source: EMBO J. 2024 Aug 12;43(18):4020–48. doi: 10.1038/s44318-024-00197-z (PMC11405683; doi:10.1038/s44318-024-00197-z)
Supplement: Supplementary file 8 — Source data Fig. 6 [file 44318_2024_197_MOESM8_ESM.zip › SD figure 6/6L/6L replicate-2/6L replicate-2.xlsx]

## Sheet: Fig.6L
Number of progeny per worm	Non-Mog	Mog
Biologically independent experiment-2	151	148
	224	169
	159	254
	209	219
	193	163
	284	189
	107	178
	102	246
	118	143
	129	99
	113	137
	138	201
	156	129
	111	179
	82	95
	100	162
	115	110
	139	121
	102	224
	91	120
	110	249
	178	221
	106
	116
	132
	151
	86
	94
	119
	108
	60
