# Supplementary material for: Identification of BiP as a temperature sensor mediating temperature-induced germline sex reversal in C. elegans
Source: EMBO J. 2024 Aug 12;43(18):4020–48. doi: 10.1038/s44318-024-00197-z (PMC11405683; doi:10.1038/s44318-024-00197-z)
Supplement: Supplementary file 8 — Source data Fig. 6 [file 44318_2024_197_MOESM8_ESM.zip › SD figure 6/6L/6L replicate-3/6L replicate-3.xlsx]

## Sheet: Fig.6L
Number of progeny per worm	Non-Mog	Mog
Biologically independent experiment-3	127	191
	160	138
	131	132
	143	260
	115	200
	132	173
	172	194
	159	180
	156	178
	160	120
	174	289
	104	256
	137	175
		327
		126
		199
		165
		212
