# Supplementary material for: Identification of BiP as a temperature sensor mediating temperature-induced germline sex reversal in C. elegans
Source: EMBO J. 2024 Aug 12;43(18):4020–48. doi: 10.1038/s44318-024-00197-z (PMC11405683; doi:10.1038/s44318-024-00197-z)
Supplement: Supplementary file 8 — Source data Fig. 6 [file 44318_2024_197_MOESM8_ESM.zip › SD figure 6/6L/6L.xlsx]

## Sheet: Fig.6L
Number of progeny per worm	Non-Mog	Mog
Biologically independent experiment-1	207	292
	205	191
	134	495
	207	160
	281	219
	293	338
	265	264
	233	103
	212	224
	193	476
	237	196
	254	232
	147	316
	114	210
	184	274
	219	124
	149	164
	100	232
	213	159
	125	211
	198	276
	167	335
	184	284
	249	255
	223	260
	254	228
Biologically independent experiment-2	151	148
	224	169
	159	254
	209	219
	193	163
	284	189
	107	178
	102	246
	118	143
	129	99
	113	137
	138	201
	156	129
	111	179
	82	95
	100	162
	115	110
	139	121
	102	224
	91	120
	110	249
	178	221
	106
	116
	132
	151
	86
	94
	119
	108
	60
Biologically independent experiment-3	127	191
	160	138
	131	132
	143	260
	115	200
	132	173
	172	194
	159	180
	156	178
	160	120
	174	289
	104	256
	137	175
		327
		126
		199
		165
		212
