# Supplementary material for: Identification of BiP as a temperature sensor mediating temperature-induced germline sex reversal in C. elegans
Source: EMBO J. 2024 Aug 12;43(18):4020–48. doi: 10.1038/s44318-024-00197-z (PMC11405683; doi:10.1038/s44318-024-00197-z)
Supplement: Supplementary file 8 — Source data Fig. 6 [file 44318_2024_197_MOESM8_ESM.zip › SD figure 6/6S/6S.xlsx]

## Sheet: Fig.6S
% of female C. remanei making sperm	RNAi control	hsp-4 (RNAi)
Biologically independent experiment-1	0	3
Biologically independent experiment-2	0	6.5
Biologically independent experiment-3	0	4.5
